# Supplementary material for: Reducing branched-chain amino acids improves cardiac stress response in mice by decreasing histone H3K23 propionylation
Source: J Clin Invest. 2023 Nov 15;133(22):e169399. doi: 10.1172/JCI169399 (PMC10645387; doi:10.1172/JCI169399)
Supplement: Supporting data values [file jci-133-169399-s016.xlsx]

## Sheet: Fig1 graphs
Fig. 1B graph
		∆BCAT2	∆BCAT2
-BCAA	+BCAA	-BCAA	+BCAA
1	1.8	0.1	0.25
1	1.9	0.15	0.3
1.1	1.8	0.1	0.22
Figure 1D graph
HAP1-H3K23Pr	∆PCCA-H3K23Pr	HAP1-H3K18Pr	∆PCCA-H3K18Pr	HAP1-H3K56Pr	∆PCCA-H3K56-Pr
1	1.8	1	1.66	1	0.7
1.1	1.77	1	1.7	1.15	0.65
0.93	1.85	0.8	1.57	0.95	0.6

## Sheet: Fig2 graphs
Fig. 2A - Plasma BCAA levels				Fig. 2B - HW/BW - 1W TAC					Fig. 2C - HW/BW - 2W TAC
BCAA-control	BCAA-free			Sham	TAC	Sham-0BCAA	TAC-0BCAA		sham	TAC	Sham-0BCAA	TAC-0BCAA
0.241119	0.121304			3.44458	5.12	3.19048	5.15		2.53731	4.87395	3.25472	5.02825
0.356465	0.127593			2.92308	3.38462	3.45	5.85		1.98473	5.2027	3.63158	4.47594
0.301357	0.145962			4.13636	5.73077	3.38095	4.61905		2.77978	4.89286	3.18	4.19126
0.235823	0.152747			3.72	4.72	3.84211	4.85		3.24219	5.52529	1.78947	5.33679
0.227052	0.10128			3.08333	3.84	3.63636	4.86364		2.19231	4.16667	3.18724	4.94737
0.187335	0.00877097			3.22222	5.96	2.63636	3.72727		2.584	5.04	2.93814	3.50962
0.22126	0.0853928			3.41667	4.48148	2.45	4.45455		4.12	4.81243	3.08081	3.3
0.248235	0.115347			3.10714	5.12	2.55	4.85714			7.52		3.48595
0.169462	0.129248				4.30769		4.6					3.73684
0.231686	0.0928399				4.77778		4.47619					3.7
0.259654					3.3913
0.247077					5.36364
Fig. 2D							Fig. 2E
	Pre-TAC	Pre-TAC-0BCAA	Post-TAC	Post-TAC-0BCAA			Sham-0BCAA (0)	TAC-0BCAA (0)	Sham-0BCAA (4d)	TAC-0BCAA (4d)	Sham-0BCAA-1W	TAC-0BCAA-1W	Sham-0BCAA-2W	TAC-0BCAA-2W
cage-1	1.93	1.5	2.52	1.87			25	27	23.5	25	22	22.33	21.2	17.7
cage-2	2.14	1.41	2.51	1.66			28	26	24	24	22	22.33	19	18.7
cage-3	2.1	1.4	2.55	1.7			25	25	23.5	24	20	22	20	18.3
cage-1	1.93	1.5	2.52	1.87			28	27.5	24	25	20	20.6	19	19.3
cage-2	2.14	1.41	2.51	1.66				26.2		24		20.26	19.6	19
cage-3	1.93	1.5	2.52	1.87				25.4		24		21	20	20.8
cage-1	2.14	1.41	2.51	1.66									19.4	20
cage-2	1.93	1.5	2.52	1.87									19.8	19.22
cage-3	2.14	1.41	2.51	1.66										19
cage-1	1.93	1.5	2.52	1.87										20
cage-2	2.14	1.41	2.51	1.66
4 mice in cages 1 and 2
3 mice in cage 3
total food consumed in each cage was divided by number of mice / cage
Fig. 2F
Sham (0)	TAC (0)	Sham (4d)	TAC (4d)	Sham (1 wk)	TAC (1 wk)	sham (2W)	TAC (2W)
22.5	26.2	24	26.7	24	26.6	26.8	23.8
27.81	22.25	27	25	27	24.6	26.2	29.6
22.5	24.61	24	26	24	26	27.7	28
27.8	26	27	26.7	27.6	26.7	25.6	25.7
	22.5		25		23	26	30
	24.6		26		22.36	25	25
						25	26.39
							25

## Sheet: correlations fig4
	correlation Figure 4E			correlation Figure 4F				correlation Figure 4G				correlation Figure 4H
gene	LFC RNA TAC/Sham	LFC H3K23Pr TAC/Sham		gene	LFC RNA TAC/Sham	LFC H3K23Pr TAC/Sham		gene	LFC RNA TAC/Sham (0BCAA)	LFC H3K23Pr TAC/Sham (0BCAA)		gene	LFC RNA TAC/Sham (0BCAA)	LFC H3K23Pr TAC/Sham (0BCAA)
Thbs4	3.24	0		Wnk2	-1.28	-1.635		1500017E21Rik	0.47	-0.462		44626	-0.32	0.193
Postn	3.16	0.97		A530016L24Rik	-1.49	-0.569		2010107E04Rik	0.3	-0.246		1700020I14Rik	-0.52	-0.17
Lox	3.13	0.676		Ces1d	-1.31	-0.946		2010111I01Rik	0.36	0.051		2310001K24Rik	-0.54	-0.461
Cthrc1	3.96	1.592		Cmya5	-0.93	-0.17		2410015M20Rik	0.31	-0.172		2310040G07Rik	-0.51	-0.331
Col8a1	2.4	-0.096		Epha4	-1.21	-0.089		3425401B19Rik	0.27	-0.049		2900097C17Rik	-0.28	0.416
Ltbp2	3.12	0.965		Lrrc15	-1.34	0.959		4933433G19Rik	0.43	1		3632451O06Rik	-0.4	0.356
Mfap5	2.17	0.597		Asb15	-1.02	-0.417		A930016O22Rik	0.28	-0.229		4932438A13Rik	-0.52	-0.176
Cilp	2.8	0.933		Atp2a2	-0.8	-0.322		Ace	0.61	0.288		5330439B14Rik	-0.53	-0.661
Timp1	2.92	0.403		Abcc9	-0.99	-0.258		Ackr3	0.52	-0.195		A530016L24Rik	-0.63	-0.079
Tnc	2.97	1.027		Whrn	-1.03	0		Acot13	0.23	-0.168		A630019I02Rik	-1.25	-0.621
Serpina3n	2.41	0.197		Ogdhl	-0.75	-2.478		Acta1	1.42	-0.027		Abca12	-0.61	0.078
Sprr1a	3.57	0		Fam210a	-0.72	-0.24		Acta2	0.48	0.477		Abcb1a	-0.36	-0.124
Clu	1.59	-0.474		Hrc	-0.76	-1.427		Actc1	0.51	-0.793		Abcb7	-0.27	0.05
Col5a2	2.18	0.364		Pink1	-0.72	-0.467		Actg1	0.39	-0.002		Abcc9	-0.57	-0.115
Crlf1	2.86	0.567		Ift81	-0.83	-0.31		Actn2	0.25	-0.474		Acacb	-0.25	-0.348
Col1a2	2.06	0.267		Ano10	-0.91	0.169		Adamts10	0.37	0.154		Acad12	-0.27	-0.277
Emp1	1.71	0.508		Gpr22	-1.05	-0.668		Adamts2	0.45	0.178		Acadsb	-0.32	-0.023
Col1a1	2.23	0.234		Prox1	-1.2	-0.049		Adamtsl2	0.57	0.036		Acss1	-0.37	0.241
Comp	2.12	0.494		Pla2g5	-1.05	0.213		Adamtsl5	0.41	-0.13		Adcy9	-0.44	0.018
Mt2	1.85	-0.146		Mylk3	-0.72	-1.363		Adcy7	0.5	0.131		Adgrl2	-0.28	-0.439
Col12a1	2.57	0.556		Aldh6a1	-0.68	-0.608		Adgre5	0.34	0.057		Adra1a	-0.46	0.149
Nppb	1.56	0.888		Cdkn1c	-1.07	-0.576		Adprhl1	0.21	-0.25		Adra1b	-0.47	-0.38
Thbs1	2.15	0.389		Cxcl14	-1.1	-0.513		Aebp1	0.43	-0.005		Ak4	-0.49	-0.101
Serpinb1a	2.32	0.162		Fitm2	-0.75	-0.921		Alas1	0.42	-0.203		Akap11	-0.3	0.034
Col3a1	2.05	0.603		Cpeb3	-0.81	-0.137		Angptl2	0.26	0.136		Akap13	-0.28	0.136
Fstl1	1.82	0.744		Ivd	-0.64	-0.425		Ankrd1	0.97	0.093		Akap9	-0.27	0.081
Bgn	1.61	0.334		Vldlr	-0.76	-0.981		Ankrd23	0.58	-0.088		Akt2	-0.38	-0.22
Wisp2	2.04	1.167		Aldob	-1.63	-1.644		Anxa2	0.35	0.541		Aldh2	-0.29	0.042
Frzb	1.78	0.305		Nampt	-0.63	-0.084		Apod	0.47	-0.124		Aldh5a1	-0.35	0.035
Pcolce	1.3	0.16		Arfgef1	-0.69	0.26		Apoe	0.25	0.316		Aldh6a1	-0.22	-0.084
Serpinf1	1.4	0.611		Acad12	-0.76	0.031		Arid5a	0.47	-0.257		Aldob	-0.5	-0.718
Lum	1.21	0.801		Txlnb	-0.75	-0.446		Arpc5l	0.23	-0.093		Alg10b	-0.67	0.099
Mgp	1.42	0.016		P2ry1	-0.88	-0.857		Aspn	0.65	0.294		Alpk2	-0.31	-0.667
Col16a1	1.8	1.086		Rbfox1	-0.86	-1.032		Atf4	0.34	-0.306		Amotl2	-0.53	-0.285
Vim	1.1	0.208		Hadha	-0.61	-0.358		Atp8b2	0.41	0.093		Angpt1	-0.73	0.253
Meox1	1.73	0.247		Clcn1	-1.35	-0.492		Banp	0.45	-0.255		Ank2	-0.27	-0.205
Star	1.94	1.491		9030617O03Rik	-0.8	0.371		BC029214	0.5	0.133		Ano10	-0.84	0.227
Efhd2	1.16	0.145		Inmt	-1.52	-0.256		Bgn	0.72	-0.008		Antxr2	-0.29	0.338
Col8a2	2.56	0.291		Mylk4	-0.97	5.807		Bmp1	0.43	-0.118		Aox1	-0.48	-0.469
Rbp1	1.62	0		Kcnv2	-1.39	0.73		Btg2	0.52	-0.099		Apc	-0.31	0.126
Fhl1	1.36	-0.297		Plxnb1	-1.03	-0.513		C1qa	0.51	0.563		Arap2	-0.43	0.125
Igfbp7	1.27	-0.007		Kcnj3	-1.06	-0.415		C1qb	0.43	0.446		Arfgef1	-0.41	0.244
Rtn4	1.12	0.609		Ralgapa2	-0.7	-0.161		C1qtnf6	0.45	-0.331		Arhgap20	-0.54	0.013
Uchl1	1.56	-0.581		Suclg2	-0.64	-0.122		C3	0.39	0.075		Arhgap29	-0.34	-0.133
Aldh1a2	1.71	-0.008		Mtr	-0.78	0.003		C4b	0.9	0.418		Arhgap32	-0.38	0.04
Gdf6	2.28	0.606		Dsg2	-0.71	-1.137		Cand2	0.22	0.216		Arhgap5	-0.43	-0.11
Loxl1	1.43	0.353		Sdha	-0.57	0.029		Car14	0.27	-0.151		Arid5b	-0.45	0.175
Gpx3	1.21	-0.259		Slc20a2	-0.59	-0.25		Casp12	0.46	0.463		Armc2	-0.63	-0.169
Tspo	1.15	0.438		Aldh4a1	-0.64	-0.295		Casq2	0.19	0.277		Asb15	-0.41	-0.161
Pamr1	1.92	0.834		Gm10336	-0.66	0.699		Cav3	0.34	0.053		Asb18	-0.47	0.193
Loxl2	1.51	0		Chrm2	-1.04	-0.705		Cbr2	0.43	-0.165		Atp1a1	-0.25	0.024
Rcn3	1.24	0.613		Corin	-0.63	-0.851		Ccdc63	1.02	0.323		Atp2a2	-0.38	0.023
Wisp1	2.18	0.427		Entpd5	-0.64	-0.515		Ccdc80	0.49	-0.116		Atp5s	-0.35	-0.292
Anxa2	1.07	0.374		Pcca	-0.61	0.065		Ccnl2	0.26	-0.03		Atrn	-0.3	-0.051
Myl1	1.34	-0.052		Adhfe1	-0.69	-0.778		Cd34	0.31	-0.065		Atrnl1	-0.34	0.063
Ddah1	1.7	0.225		Agtpbp1	-0.59	-0.075		Cdv3	0.26	-0.231		Atrx	-0.27	0.003
Spp1	2.15	-3.907		Acss1	-0.57	-0.168		Cfl2	0.24	-0.09		BC037032	-0.23	0.319
Csrp2	1.35	0.334		Rragd	-0.62	-0.272		Cilp	1.24	0.655		Bckdha	-0.25	-0.195
Col14a1	1.64	0.573		D830005E20Rik	-1.2	-0.902		Cipc	0.29	-0.343		Bcl6	-0.43	0.022
Sfrp2	2.09	0.907		Gbas	-0.56	-0.147		Cited4	0.45	-0.017		Birc6	-0.26	-0.132
Col5a1	1.46	0.002		Fsd2	-0.66	-1.527		Ckm	0.26	0.202		Bmpr2	-0.83	0.041
Qsox1	1.01	0.199		A930018M24Rik	-1.07	-0.222		Ckmt2	0.3	-0.339		Bod1l	-0.26	0.241
Des	0.83	-0.62		Gid4	-0.69	-0.122		Clu	0.32	-0.283		Btbd7	-0.44	-0.196
Tnfrsf12a	1.01	-0.101		Gm10435	-0.69	-1.324		Cnn1	0.58	0.399		Cacna1c	-0.28	-0.751
Emilin1	1.21	0.242		Ppm1l	-0.94	-0.138		Col14a1	0.68	0.379		Calr	-0.22	-0.042
Lrp8	1.96	0.469		Lingo3	-1.06	-1.446		Col16a1	0.48	0.63		Calr3	-0.42	-0.43
Ankrd1	1.41	-0.826		Armc2	-0.84	-0.648		Col18a1	0.62	0.36		Canx	-0.31	-0.047
Vcan	1.19	0.405		Angpt1	-0.97	-0.107		Col1a1	0.67	0.297		Ccdc141	-0.47	-0.092
Olfml3	1.15	0.415		Nnt	-0.54	-0.472		Col1a2	0.71	0.238		Ccdc186	-0.43	0.571
Mybpc2	1.29	0.206		Acsm5	-1.36	-1.611		Col3a1	0.83	-0.082		Ccdc85c	-0.44	-0.181
Sfrp1	1.54	0.314		Pln	-0.63	-0.996		Col5a1	0.47	-0.089		Cd82	-0.43	0.432
Adamts8	2.08	0.199		Adra1a	-0.97	-1.732		Col5a2	0.96	0.045		Cdh2	-0.28	-0.491
Fxyd5	1.29	0.852		Rilpl1	-0.57	-0.228		Col6a1	0.47	-0.116		Cds2	-0.31	-0.231
C4b	1.29	0.914		Lgals4	-0.8	-0.501		Col6a3	0.46	-0.116		Celf1	-0.24	0.11
Tnnt3	2.25	3.273		Ppip5k2	-0.83	-0.646		Col8a1	1.01	0.161		Celsr2	-0.45	-0.523
Krt18	2.05	-17.172		Klhl33	-1.14	0.184		Cox19	0.33	-0.064		Cenpf	-1.09	0.168
Sparc	1.36	-0.201		Tfdp2	-0.68	-0.33		Cox6b1	0.26	-0.471		Cep350	-0.34	-0.108
Rhoc	0.9	-0.048		Mut	-0.57	-0.295		Cpeb1	0.34	0.127		Chd2	-0.32	-0.026
Col9a2	2.2	3.492		Pptc7	-0.6	-0.377		Crip1	0.56	0.205		Chd7	-0.35	0.1
Arpc1b	0.87	0.249		Aqp1	-0.73	-0.338		Csrp2	0.65	0.271		Chrm2	-0.61	-0.225
Aspn	1.41	0.244		Ppara	-0.63	-1.088		Csrp3	0.44	-0.528		Cited2	-0.44	0.486
Dbn1	1.33	0.683		Acsl6	-0.99	-1.431		Ctla2a	0.5	-0.103		Ckap5	-0.36	-0.392
Fibin	1.24	0.512		E130215H24Rik	-0.95	-0.243		Cxcl16	0.56	0.425		Clasp1	-0.43	0.051
C1qtnf6	1.58	0.065		Gpt2	-0.73	-0.325		Cyb561	0.42	-0.027		Clcn3	-0.31	-0.436
Ctsz	0.93	0.761		Art3	-0.63	0.191		Cycs	0.2	-0.321		Clcn4	-0.25	-0.023
Serpina3i	2.16	1.383		Slc16a10	-0.73	-0.266		Cygb	0.31	-0.386		Clock	-0.45	0.063
Tmem119	1.64	0.808		Pitpnc1	-0.61	0.093		Deb1	0.29	-0.227		Cmya5	-0.55	0.117
Hbegf	1.12	0.129		Hopx	-0.72	-0.686		Des	0.38	-0.354		Cnot1	-0.26	0.048
Meg3	1.12	0.497		Isoc1	-0.63	0.555		Dnajb5	0.29	-0.128		Cnst	-0.28	-0.035
Ptgis	1.12	0.075		Magix	-0.78	-0.535		Dok7	0.38	0.422		Colq	-0.44	-0.083
Anxa1	1.06	0.4		Selenbp1	-0.74	-0.408		Dpt	0.28	-0.173		Cp	-0.25	-0.183
Capg	1.22	0.593		Ric8b	-0.66	0.164		Dstn	0.44	0.079		Cpeb4	-0.39	-0.286
Tgfb2	1.25	0.479		Nebl	-0.82	-0.478		Dusp8	0.35	-0.335		Cpt1a	-0.37	-0.234
Phlda3	1.16	0.148		Gm9899	-0.69	-0.913		Dynll1	0.36	-0.112		Crebrf	-0.34	0.043
Fbln2	0.95	0.364		Efnb3	-0.77	-1.389		Ehbp1l1	0.24	0.006		Creg1	-0.33	0.121
Tagln2	1.01	0.137		Bckdha	-0.62	-0.42		Eif3h	0.23	-0.06		Cyb5b	-0.26	-0.19
Prkcdbp	1.09	0.393		Ttll1	-0.87	-1.203		Eif4a1	0.35	-0.353		Cyfip2	-0.28	-0.113
Ctgf	1.42	-0.21		Ghr	-0.55	-0.311		Eif4ebp1	0.36	0.177		D2hgdh	-0.37	0.071
Ctsk	1.47	0.36		Pygm	-0.57	-0.697		Eln	0.98	0.021		D830005E20Rik	-0.51	-0.511
Mrc2	1.29	0.206		Tcea3	-0.6	-0.738		Emp1	0.72	0.459		D830031N03Rik	-0.74	0.029
Ecm1	0.99	0.08		Arhgap5	-0.74	0.13		Eno3	0.19	-0.081		Ddx3y	-0.31	-0.213
Tpx2	1.7	1.604		Tcaim	-0.62	-0.124		Fam213b	0.33	0.155		Dennd4c	-0.43	0.015
Pmp22	0.88	0.187		Pcmtd1	-0.56	-0.111		Fbln2	0.5	0.058		Dgke	-0.44	-0.066
Srpx2	1.33	0.205		Maob	-0.67	-0.068		Fbln5	0.32	0.187		Dhdh	-0.46	-0.145
Serpinb1c	2	1.082		Asb14	-0.65	-0.769		Fbxl22	0.39	0.251		Dip2c	-0.35	-0.087
Lman1l	2.02	0		Enpp2	-0.94	0.704		Fcgr3	0.6	1.143		Dlg1	-0.37	0.334
Nppa	1.9	-0.222		Tmem245	-0.66	-0.442		Fgl2	0.33	0.025		Dnajc16	-0.34	0.04
Acta1	1.86	-0.644		Vwa8	-0.61	-0.386		Fhl1	0.46	0.009		Dock4	-0.39	-0.206
Svep1	1.46	0.08		Acaa2	-0.62	-0.152		Fhl2	0.25	0.18		Drosha	-0.34	0.249
Trim47	1.1	0.234		Ldhd	-0.82	-0.614		Fibin	0.42	0.161		Dsg2	-0.43	-0.336
Oaf	1.11	0.071		Il15	-0.93	0.125		Flna	0.34	-0.217		Dsp	-0.23	-0.382
Trem2	1.69	1.589		Ubxn2a	-0.67	-0.418		Fn1	0.68	-0.029		Dst	-0.22	-0.153
Fcrls	1.38	1.079		Egflam	-0.81	0.026		Frzb	0.49	0.076		Dusp1	-0.33	-0.128
Pmepa1	0.97	0.225		Gfra1	-1.05	-0.541		Fstl1	0.74	0.07		Dusp18	-0.39	-0.926
Sema3f	0.97	-0.129		Alg10b	-0.88	0.687		Fstl3	0.58	-0.009		Dync1h1	-0.23	0.22
Ccl8	1.94	2.015		Lynx1	-0.54	0.277		Fuca2	0.42	0.095		E130215H24Rik	-0.41	0.193
Adamtsl2	1.39	0.045		Dhrs7c	-0.58	-0.523		Fxyd5	0.43	0.287		Ece1	-0.25	0.05
Etv4	1.92	0.471		Pdk2	-0.54	-0.216		Gapdh	0.24	-0.081		Efcab2	-0.25	0.078
Panx1	1.61	0.858		Kcnj5	-0.61	-0.514		Gba	0.44	-0.188		Efnb3	-0.29	0.258
Ncf1	1.42	0.742		4932702P03Rik	-0.9			Gck	0.59	-0.401		Egln1	-0.26	0.259
Ucp2	0.82	0.135		Perm1	-0.5	-0.972		Gm16907	0.47	-0.228		Elk4	-0.47	-0.043
Frem1	1.95	1.35		44626	-0.57	0.167		Gm2830	0.36	0.3		Enpp4	-0.31	-0.123
Fndc1	1.36	0.504		Acacb	-0.67			Gm5532	0.28	-0.289		Entpd5	-0.44	-0.304
Stmn1	1.13	0.737		Efcab2	-0.66	-0.359		Gmpr	0.23	-0.138		Epas1	-0.32	-0.169
Adamts2	1.35	0.146		Cbx7	-0.79	-0.345		Gnao1	0.52	-0.086		Epb41	-0.24	-0.13
Prc1	1.44	0.612		Gramd1b	-0.85	-0.104		Gpr153	0.44	-0.188		Epha4	-0.79	-0.337
Ctss	1.08	1.403		Bbof1	-0.77	-0.474		Gpsm1	0.29	0.031		Errfi1	-0.25	-0.293
Cotl1	1.05	0.506		Pkd2l2	-0.78	-0.602		Gpx1	0.36	0.38		Etv1	-0.42	0.279
Txndc5	0.79	0.131		Tmem182	-0.74	-0.97		Gpx3	0.25	-0.125		Fam174b	-0.22	-0.388
Serpine2	0.91	-0.04		Dnajc28	-0.68	-0.148		Habp2	0.88	-0.377		Fam20b	-0.24	-0.03
Aebp1	1.18	0.65		Mef2a	-0.79	-0.088		Hacd1	0.49	-0.14		Fam210a	-0.35	-0.351
Clec11a	1.65	1.322		Cox7a1	-0.74	-0.71		Hagh	0.42	0.026		Fam213a	-0.35	0.066
Srpx	1.36	0.424		Dbt	-0.6	-0.235		Haus8	0.55	-0.028		Fbxo32	-0.49	-0.107
Ifi27l2a	1	0.5		Akap1	-0.57	-0.51		Hbegf	0.56	0.012		Fer	-0.45	0.046
Tagln	0.88	-0.115		Tnik	-0.7	-0.166		Hcfc1r1	0.25	-0.237		Fgd4	-0.48	-0.212
LOC100861722	0.86	0		Stum	-1.11	-1.39		Hectd2	0.45	-0.138		Fhod3	-0.23	-0.324
Plp2	0.88	-0.181		Pm20d2	-0.52	0		Hey1	0.44	0.146		Fitm2	-0.49	-0.423
Zyx	0.85	0.318		Ppm1k	-0.63	-0.096		Hmcn2	0.67	-0.182		Fktn	-0.48	-0.093
Nupr1	1.28	0.516		Zfp971	-0.78	0.004		Hn1	0.37	-0.333		Foxn3	-0.45	-0.191
Hmox1	1.1	0.533		Dcun1d2	-0.59	-0.046		Hspa1l	0.39	-0.312		Foxo3	-0.59	0.013
Dstn	0.73	-0.095		Mipep	-0.55	-0.098		Hspb1	0.44	0.037		Foxo4	-0.27	-0.632
Cnksr1	1.22	-0.422		Ech1	-0.66	-0.394		Hspb6	0.68	-0.183		Fsd2	-0.22	-0.441
C1qb	0.88	0.738		Optn	-0.55	0.074		Ier5	0.61	0.232		Fxr2	-0.23	-0.303
Fbln5	1.02	0.208		Pank1	-0.59	-0.55		Ifi27l2a	0.5	0.186		Fyco1	-0.55	0.246
C1qc	0.82	0.642		Ccdc141	-0.72	-0.594		Ifitm3	0.32	0.027		Gfod1	-0.31	-0.143
Lpar1	1.11	0.326		Slc25a34	-0.57	-0.485		Igfbp7	0.82	0.021		Ghr	-0.38	0.125
Loxl3	1.17	0.688		Egln1	-0.54	-0.244		Inpp5j	0.43	-0.049		Gid4	-0.3	-0.048
Itgbl1	1.26	0.453		Pfkm	-0.45	0.088		Ip6k3	0.74	-0.28		Glg1	-0.34	0.085
Prss57	1.37	-0.098		Cenpf	-0.97	1.37		Irf7	0.47	0.137		Gm572	-0.46	0.28
Dok1	1.43	0.726		Sh3bp5	-0.55	-0.081		Islr	0.33	-0.027		Gm9899	-0.4	-0.622
Dnm3os	1.45	0.245		Coq8a	-0.49	-0.644		Itga5	0.34	-0.046		Gna12	-0.31	0.028
Gm13372	1.37	-2.433		Akt2	-0.49	0.08		Itga9	0.47	0.281		Gpalpp1	-0.38	0.092
Gdf15	1.57	0.091		Acadsb	-0.52	0.202		Itgb1bp2	0.47	-0.061		Gramd1b	-0.4	0.212
Apod	1.14	0.059		Rmnd5a	-0.52	-0.049		Itgbl1	0.53	-0.047		Grm1	-0.32	0.729
Fgl2	0.9	0.191		Gm15441	-0.59	-0.217		Kctd17	0.45	0.38		Gstm1	-0.28	-0.108
Mmp2	1.22	0.331		Gramd4	-0.63	-0.054		Klhl31	0.33	-0.418		Gstm2	-0.29	-0.128
Dynll1	0.87	-0.087		Hk2	-0.52	-0.076		Lars2	0.6	-0.095		Hcfc1	-0.28	-0.084
Enpp1	1.39	0.529		Prkaa2	-0.53	-0.45		Lgals1	0.32	0.113		Hdac5	-0.24	-0.265
Mmp23	1.26	0.417		AI507597	-0.95	0.12		Lmna	0.35	-0.001		Hdlbp	-0.29	0.05
Igf1	1.25	0.467		Mfn2	-0.51	-0.295		Lmod2	0.22	-0.768		Heatr5b	-0.43	-0.302
Laptm5	1.08	0.75		Fyco1	-0.79	0.392		Lox	0.73	0.097		Heca	-0.43	-0.199
Tspan17	1.03	0.86		Arap2	-0.76	0.055		Loxl1	0.39	-0.047		Hectd1	-0.3	0.143
Fstl3	1.32	0.13		Gsn	-0.58	0.758		Loxl2	0.74			Herc2	-0.33	0.13
Col6a2	1.16	0.362		Klhdc1	-0.63	-0.255		Lpp	0.31	0.243		Hipk1	-0.32	-0.301
Fam198b	0.94	0.058		Ppip5k1	-0.57	0.85		Ltbp2	1.03	0.42		Hipk2	-0.71	-0.002
Top2a	1.27	0.929		1700020I14Rik	-0.56	-0.237		Ltbp3	0.31	0.318		Hipk3	-0.25	-0.146
Megf10	1.68	0.732		Actr3b	-0.67	-0.255		Lum	0.61	-0.31		Hp1bp3	-0.21	0.095
Pdlim1	0.78	-0.002		Tppp	-0.72	-0.143		Lyz2	0.26	0.067		Hrc	-0.28	-0.611
Fxyd6	0.85	0.291		Klhl24	-0.58	-0.012		Malat1	0.27	-0.228		Hsp90b1	-0.27	-0.079
Ms4a7	1.61	1.081		Tmem82	-0.82	0.295		Mcam	0.34	0.333		Hspa5	-0.33	-0.057
Fkbp5	1.02	-0.312		Idh2	-0.49	-0.15		Medag	0.39	-0.1		Huwe1	-0.25	-0.255
Cyb561	0.98	-0.178		Osbp2	-0.64	0.318		Meg3	0.46	-0.38		Ice1	-0.32	-0.127
S100a11	1.1	0.582		Dhdh	-0.71	0.043		Meox1	0.52	0.026		Ift81	-0.6	-0.282
Grn	0.7	0.33		Opa1	-0.48	-0.029		Mfap4	1.03	0.412		Igf2r	-0.21	-0.052
Myl6	0.74	-0.013		Tnni3k	-0.49	-0.922		Mfap5	0.93	0.201		Iigp1	-0.44	0.001
Cnn1	1.4	2.087		Trabd2b	-0.56	-0.345		Mfge8	0.26	0.049		Inpp4b	-0.6	-0.031
Npdc1	0.87	0.065		Trip11	-0.77	0.219		Mgp	0.65	-0.207		Ipp	-0.42	-0.152
Snx22	0.73	0.518		Heca	-0.57	0.185		Mgst3	0.21	0.376		Iqsec1	-0.36	-0.246
Ccdc80	0.86	-0.315		Gcdh	-0.54	-0.207		Mical2	0.3	0.064		Irs1	-0.4	-0.19
Uck2	1.11	0.219		Ak4	-0.61	-2.052		Mif	0.31	-0.264		Irx3	-0.34	-0.407
Tubb5	0.73	0.406		Cdnf	-0.59	0.201		Mknk2	0.25	-0.325		Isoc1	-0.29	0.045
Ace	0.91	0.367		Fkbp4	-0.63	0.23		Mmp2	0.5	0.139		Isyna1	-0.51	-0.08
Efemp2	1.05	0.169		Kcnj2	-0.75	-0.124		Mmp24	0.43	0.135		Itga1	-0.37	-0.034
Clic1	0.83	0.534		Lnpep	-0.63	0.14		Mrpl54	0.38	-0.2		Itsn2	-0.32	0.076
D830015G02Rik	0.96	-0.897		4430402I18Rik	-0.84	-0.688		Mrps18b	0.43	-0.202		Jade1	-0.33	0.019
Mcm6	0.92	0.757		Amotl2	-0.68	-0.262		Msrb1	0.28	0.122		Kcnd2	-0.43	-1.039
P4ha3	1.74	0.939		Amy1	-0.81			Mt1	0.39	-0.073		Kcnj3	-0.52	-0.175
Dio2	1.51	1.143		Nr1d1	-0.58	-0.089		Mtch1	0.24	-0.185		Kcnv2	-0.74	0.218
Upp1	1.26	0.565		Rprd1a	-0.59	-0.126		Murc	0.22	-0.222		Kidins220	-0.28	0.423
S100a4	1.21	0.936		Ston2	-0.91	0.579		Mybpc2	0.92	0.306		Kif21a	-0.41	-0.37
Lmna	0.62	0.256		Pacsin2	-0.47	-0.107		Mybpc3	0.39	-0.077		Kiz	-0.3	-0.213
Hp	1.66	-1.907		Tbc1d16	-0.62	0.128		Mybphl	0.73	-0.052		Klf15	-0.35	-0.151
Il4ra	0.93	0.37		Prex2	-0.62	-0.232		Myh11	0.34	-0.033		Klf9	-0.37	-0.16
Pdlim3	1	-0.45		Rap1gap2	-0.56	-0.855		Myh7b	0.37	-0.522		Klhdc1	-0.4	-0.117
Col11a1	1.71	0.206		Hook1	-0.71	-0.756		Myl1	0.75	-0.515		Klhl24	-0.48	-0.118
Col6a1	1.06	0.13		Lyrm9	-0.61	0.43		Myl12a	0.43	-0.213		Klhl33	-0.53	0.011
Nkd2	1.41	0.064		Zc3h6	-0.8	-0.075		Myl2	0.26	-0.341		Klhl38	-0.64	-0.308
Col18a1	1.12	1.428		Dip2c	-0.62	-0.027		Myl3	0.37	0.099		Kmt2c	-0.26	-0.012
Synpo2l	0.96	-1.138		Sorcs2	-0.78	0.724		Myl4	0.6	-0.051		Kpna1	-0.24	-0.24
Mpeg1	1.32	2.804		Apbb1	-0.58	-0.494		Myl6	0.45	-0.054		Lama5	-0.49	0.13
Tgfb3	1.16	0.166		Epas1	-0.5	-0.396		Myl7	0.49	-0.087		Lbh	-0.28	0.181
Dap	0.95	0.42		Oxct1	-0.45	-0.092		Myl9	0.42	-0.089		Lclat1	-0.3	0.23
Msn	0.66	0.174		Idh3g	-0.46	-0.13		Myom1	0.31	-0.095		Lgr6	-0.37	0.132
Wbp5	0.83	1.027		Slc7a1	-0.56	0.257		Myot	0.48	0.239		Limch1	-0.23	-0.043
Gpr176	1.68	-0.118		Pdpr	-0.9	-0.157		Myoz2	0.39	-0.474		Lingo3	-0.45	-0.052
Scml4	1.36	0.899		Pou2f1	-0.72	-0.363		NA	0.62	-0.113		Lmbrd2	-0.59	0.045
Kcnj15	1.48	0		Hspa12a	-0.69	0.191		NA	0.45	0.172		Lnpep	-0.59	0.074
Itih4	1.36	0		Sptb	-0.69	-0.314		Nbl1	0.43	0.048		Lnpk1	-0.34	-0.088
Cyb5r3	0.69	0.28		Arhgef19	-0.75	2.131		Ndrg4	0.43	0.087		Lpgat1	-0.3	0.318
C1qa	0.73	1.358		Fhod3	-0.48	-1.74		Ndufa11	0.35	-0.508		Lpin1	-0.32	-0.027
Pfkp	0.69	-0.096		Timp4	-0.8	-1.07		Ndufc1	0.23	-0.353		Lpl	-0.22	-0.123
Lhfpl2	1.25	0.669		Klhl23	-0.53	-0.155		Nid1	0.23	3.907		Lrba	-0.27	0.227
Tubb3	1.34	0.626		Crat	-0.42	-0.093		Nkx6-2	0.34	0.054		Lrp6	-0.34	-0.188
Cdk1	1.3	1.607		Slf1	-0.6	-0.089		Nmrk2	0.64	-0.498		Macf1	-0.41	0.07
Pdgfrl	1.35	-0.066		Agl	-0.48	0.066		Nppa	0.97	1.343		Magi3	-0.38	-0.377
Leprel2	0.9	1.129		Lrrc14b	-0.6	-1.003		Nppb	0.65	0.992		Magt1	-0.33	-0.183
Bok	1.14	0.446		5330439B14Rik	-1	-0.756		Nrap	0.29	-0.462		Man2a2	-0.29	0.328
Mt1	0.89	-0.086		Tbc1d4	-0.52	-0.547		Nudt18	0.37	-0.054		Mccc1os	-0.42	0.197
Mthfd2	1.32	0.297		Kiz	-0.51	-0.029		Nupr1	0.6	0.212		Mef2a	-0.58	-0.091
Runx1	1.43	1.298		Hmcn1	-0.58	-0.311		Olfml3	0.4	0.022		Mgea5	-0.26	0.058
Cxcl16	1.04	0.683		Pkia	-0.58	0.07		Otulin	0.42	-0.194		Mib1	-0.43	-0.02
Chpf	0.8	-1.301		Ogdh	-0.44	-0.333		Pacsin3	0.31	-0.325		Mtus2	-0.48	-0.131
Tmem45a	1.22	0.682		Cluh	-0.44	-0.027		Pam	0.34	-0.308		Mycbp2	-0.29	-0.232
Itga5	0.64	0.327		Kcnip2	-0.63	-0.838		Parp3	0.28	0.185		Myh14	-0.28	-0.132
Cercam	1.31	0.352		Syt7	-0.58	-0.25		Pcbp4	0.28	-0.316		Mylip	-0.33	0.265
Rbp7	0.86	-0.947		Acad11	-0.48	-0.182		Pcolce	0.43	-0.184		Mylk3	-0.25	-0.572
Egr2	1.41	0.098		Scara5	-0.78	0.116		Pdlim1	0.37	0.061		Myo10	-0.31	-0.259
Cenpe	1.4	0.496		Foxo4	-0.55	-0.006		Pdlim5	0.42	-0.18		N4bp2	-0.45	-0.016
Gpr153	1.04	0.083		Zyg11b	-0.53	-0.297		Pdlim7	0.45	0.212		Nadk2	-0.44	0.144
Mfap2	1.44	0.269		AI314180	-0.44	0.044		Pdzd3	0.48	-0.271		Nbeal1	-0.43	-0.107
F2r	0.72	-0.218		Rpl3l	-0.7	-1.57		Per2	0.44	-0.132		Ncoa2	-0.4	0.075
Kctd11	1.24	0.161		C1qtnf9	-0.71	-0.522		Perp	0.29	0.229		Ncor1	-0.26	0.1
Cfl1	0.64	0.172		Dnaaf3	-0.81	-4.248		Pfdn1	0.34	0.017		Nebl	-0.64	-0.375
Ctla2a	0.82	-0.221		Ybx2	-0.7	0.091		Pfkp	0.33	0.534		Nedd4	-0.22	-0.344
Ttc9	1.36	0.707		Arhgap20	-0.75	-0.713		Pgam2	0.27	-0.076		Nek7	-0.26	0.043
Prelid1	0.69	0.334		Ino80dos	-0.54	0.067		Phldb2	0.45	0.206		Nek9	-0.23	0.127
Col15a1	1.06	0.216		Mccc1	-0.47	-0.134		Phyhd1	0.24	-0.225		Neo1	-0.38	0.144
Fam64a	1.4	1.327		Pdp2	-0.78	-0.361		Pi16	0.81	0.175		Nfkbia	-0.32	0.107
Sbno2	0.86	0.192		Exoc6	-0.56	0.253		Pirb	0.52	0.506		Nhlrc2	-0.39	-0.044
Mcm5	1	0.195		Xrn1	-0.91	-0.108		Plekhg2	0.39	-0.064		Nipbl	-0.31	0.238
Nbl1	0.84	0.058		Clasp1	-0.65	0.136		Plekho1	0.5	0.769		Nomo1	-0.24	-0.246
Ckap4	0.86	0.422		Bckdhb	-0.6			Plp2	0.54	-0.218		Npepps	-0.23	-0.049
Rian	0.99	-1.244		Nadk2	-0.55	-0.283		Pmepa1	0.38	0.117		Nqo2	-0.4	-0.081
Mmp14	1.18	0.371		A630019I02Rik	-1.14	-0.918		Podn	0.54	-0.086		Nr1d1	-0.51	-0.195
Xirp2	0.95	-0.843		Magi3	-0.54	-0.315		Polr3h	0.26	-0.196		Nr3c2	-0.41	0.245
Lsp1	0.74	-0.016		Tcf15	-0.77	-0.343		Postn	0.92	0.475		Nrd1	-0.28	-0.345
Tmem176b	0.71	0.552		Gja3	-0.77	-1.839		Ppif	0.21	-0.156		Nrip1	-0.48	0.062
Tmem98	0.86	0.666		Calcoco1	-0.49	-1.078		Ppp1r3c	0.41	0.199		Nrxn2	-0.5	-0.429
Scx	1.03	0.248		Hdlbp	-0.5	0.076		Prg4	0.52	0.028		Ntn1	-0.31	-0.297
Mob3a	1.03	0.008		Xdh	-0.74	0.024		Prkg1	0.41	-0.348		Nudt12	-0.59	-0.177
Sphk1	1.16	-0.087		4930481A15Rik	-0.81	-0.128		Prnp	0.26	-0.027		Nudt4	-0.26	-0.215
Tgm2	0.68	-0.494		Zadh2	-0.45	-0.014		Prpf39	0.26	0.006		Osbp2	-0.36	-0.177
Ccr2	1.42	0		Ankrd33b	-0.6	0.076		Prss57	0.74	0.269		Osbpl8	-0.28	-0.014
Fgfr1	0.74	0.137		Lpin1	-0.52	-0.099		Psma4	0.23	0.066		Pacsin2	-0.26	0.098
Snap91	0.89	1.174		1700094J05Rik	-0.81	0.374		Psmb10	0.31	0.204		Pank1	-0.31	-0.006
Dclk1	1.05	-0.167		Ubr3	-0.48	-0.037		Ptges3l	0.32	-0.599		Parm1	-0.39	0.105
Mest	1.17	-1.12		Ndufs1	-0.48	-0.101		Ptgis	0.66	-0.006		Pbx1	-0.27	-0.381
Anln	1.16	0.505		Vps13d	-0.67	1.704		Ptprn	0.55	-0.578		Pcdh7	-0.37	0.035
S100a6	0.8	0.377		Nrd1	-0.44	0.032		Qsox1	0.38	-0.107		Pcm1	-0.34	0.019
Endod1	1.03	0.431		Gm4814	-0.57	3.7		Rbp1	0.57	-0.057		Pcmtd1	-0.33	0.212
Ms4a6b	1.07	0.73		Ppl	-0.92	-0.149		Rhbdl1	0.65	-0.159		Pcnt	-0.42	-0.282
Mxra7	0.84	-0.017		Klhl38	-0.83	-0.529		Rnd3	0.43	-0.272		Pde3a	-0.74	-0.107
Ccdc63	0.92	-0.193		Clcn3	-0.51	-0.324		Rom1	0.62	-0.043		Pdp2	-0.42	-0.24
Actn1	0.85	-0.057		Tmem143	-0.52	0.185		Rpl3	0.24	-0.45		Pdpr	-0.6	-0.444
Lyz2	0.62	0.74		Vps13a	-0.59	0.063		Rpl35	0.23	-0.112		Pds5a	-0.33	-0.158
Tsku	1.29	0.483		Aldh2	-0.51	-0.208		Rpl38	0.33	0.153		Pds5b	-0.33	0.118
Numbl	0.99	0.095		Pcnt	-0.54	-0.143		Rpl39	0.37	-0.213		Pggt1b	-0.45	-0.154
9930013L23Rik	1.51	0		Srrm4	-0.8	0.504		Rps24	0.23	-0.05		Pgm5	-0.24	-0.106
Cd63	0.6	0.818		Stom	-0.43	0.387		Rps26	0.26	-0.323		Phactr2	-0.3	0.249
Lgals3	1.1	0.828		Acat1	-0.48	-0.017		Rpsa	0.26	-0.061		Phc3	-0.32	-0.156
Sulf1	0.8	0.092		Rxrg	-0.59	-0.092		Rras	0.38	-0.267		Phf20l1	-0.29	-0.062
Ccna2	0.84	1.466		Mccc2	-0.52	-0.482		Rrp12	0.4	0.069		Phkg1	-0.4	-0.126
Thy1	1	0.811		Myoc	-0.96	0.15		S100a1	0.27	-0.305		Phlpp1	-0.39	0.186
Atp6v0a4	1.46	0.292		Mccc1os	-0.76	-0.253		S100a10	0.39	-0.003		Pik3ca	-0.25	-1.297
Lgmn	0.61	0.715		Cdh23	-0.98	1.97		S100a11	0.47	0.182		Pim3	-0.59	-0.384
C5ar1	1.14	1.214		Fgf1	-0.46	-1.059		S100a6	0.4	-0.232		Pink1	-0.36	0.138
Nes	0.61	-0.075		Mapk14	-0.49	0.099		Sbk3	0.46	-0.076		Pla2g5	-0.35	0.208
Ptprn	1	-0.415		Car4	-0.71	-0.785		Sdc3	0.28	0.111		Pnpla8	-0.26	-0.19
Mxra8	0.8	0.088		Gm6416	-0.96			Sema3f	0.47	0.28		Pnrc1	-0.35	-0.281
Masp1	0.96	0.653		Retsat	-0.48	-0.148		Serf2	0.24	-0.118		Ppfibp2	-0.37	0.195
Ltbp3	0.73	0.064		4932438A13Rik	-0.56	0.524		Serp1	0.3	0.019		Ppip5k1	-0.35	0.296
Ms4a6d	1.1	0.568		Slc22a3	-0.78	-1.17		Serpina3n	1.23	0.098		Ppip5k2	-0.35	-0.035
Ppic	0.89	0.445		Rdm1	-0.62	0.282		Serpinf1	0.37	0.276		Ppm1k	-0.33	0.028
Nox4	1.26	0.291		Slc28a2	-0.57	0.629		Serping1	0.38	-0.289		Ppm1l	-0.61	-0.154
Ptms	0.64	0.578		Stat5b	-0.47	0.037		Sh3bgr	0.53	-0.328		Ppp1r12b	-0.4	-0.528
Gpr39	1.45	1.92		Gna12	-0.6	-0.02		Slc17a7	0.48	-0.075		Ppp1r26	-0.5	0.435
Fmod	1.47	3.154		Ky	-0.65	-0.782		Slc25a23	0.33	-0.046		Prex2	-0.32	-0.067
Csf2rb2	1.42	0.67		Rreb1	-0.58	0.018		Slc25a4	0.21	-0.289		Prkaa2	-0.33	-0.044
Cdr2l	1.08	0.327		Pfkfb2	-0.58	-0.141		Slc25a5	0.2	0.07		Prkab1	-0.35	-0.213
Edn3	1.3	-1.053		Camk2b	-0.73			Slc38a2	0.31	-0.181		Prkar2a	-0.24	0.076
Ssc5d	1.13	0.246		Bcl2l13	-0.44	-0.364		Slmap	0.26	-0.09		Prkce	-0.36	0.058
Tubb2b	1.1	-0.156		Coq9	-0.47	-0.425		Smpx	0.4	-0.278		Prox1	-0.56	0.272
Mcm3	0.91	0.378		Colq	-0.83	-0.984		Snta1	0.23	-0.168		Prpf8	-0.27	0.001
Slc1a3	1.29	0		Pde3a	-0.84	0.003		Socs2	0.39	0.317		Prrc2b	-0.31	0.182
Pls3	0.55	0.142		Dhrs11	-0.51	-0.16		Socs3	0.54	0.109		Psd3	-0.3	-0.127
Mfap4	1.43	0.951		Mfap3l	-0.63	0.154		Sorbs2	0.37	0.103		Ptch1	-0.55	0.032
Serinc2	1.45	0.336		Hist2h2be	-0.73	0.176		Sparc	0.73	-0.02		Ptprb	-0.23	-0.147
Tpm2	0.7	0.752		Map3k5	-0.5	0.042		Sphk2	0.27	-0.387		Pum2	-0.26	0.006
Dpysl2	0.89	0.216		Gstk1	-0.64	0.154		Spsb4	0.61	0.193		Pygo1	-0.6	0.21
Lgals1	0.65	0.348		Neo1	-0.52	-0.102		Srl	0.21	-0.476		Qk	-0.25	0.004
2010111I01Rik	0.65	0		Vtn	-0.6	-0.919		Srpk3	0.36	-0.547		Ralgapa1	-0.29	0.047
Vat1	0.68	0.14		Adra1b	-0.55	-2.515		Star	0.52	0.389		Ralgapa2	-0.27	-0.084
Hmmr	1.31	0.77		Ccdc117	-0.56	-0.102		Svep1	0.55	-0.323		Ranbp2	-0.34	0.049
Cd248	0.88	0.251		Rab6b	-0.64	-0.115		Syk	0.32	-0.045		Rap1gap2	-0.27	0.252
Mfge8	0.54	-0.359		Esrrg	-0.52	-0.824		Synpo2l	0.57	-0.048		Rb1cc1	-0.23	-0.102
Sh3bgr	0.54	-0.407		Aco2	-0.38	-0.37		Tagln	0.62	0.249		Rbfox1	-0.49	-1.2
Socs3	1.07	0.298		Mpc1-ps	-0.48	0.55		Tagln2	0.37	0.143		Rbl2	-0.27	0.057
Klhl29	1.4	0.253		Sec31b	-0.69	-1.114		Tbrg4	0.27	-0.169		Rgs2	-0.55	0.157
Emp3	0.8	0.814		Antxr2	-0.47	0.296		Tgfb3	0.48	0.199		Rgs5	-0.21	-0.615
Scn1b	0.75	0.074		Mpped2	-0.67	-0.588		Thbs1	0.8	0.216		Ric8b	-0.33	-0.028
Cd72	1.01	1.351		Cecr2	-0.69	-0.355		Thbs4	0.9	0.216		Rmnd5a	-0.32	-0.023
Zfp185	1.34	-0.579		Etl4	-0.57	0.038		Timm44	0.24	-0.288		Rnf150	-0.28	0.435
Serpine1	1.4	-0.179		Egf	-0.74	-2.129		Timp3	0.22	-0.051		Rock2	-0.32	0.027
Cebpa	0.99	0.412		Rps6ka2	-0.55	-0.016		Tmem176a	0.46	0.18		Rprd1a	-0.31	-0.09
Ccnb2	1.19	1.034		Cul3	-0.4	0.02		Tmem176b	0.4	0.217		Rragd	-0.45	-0.127
Gpm6b	0.66	0.345		Cmtm8	-0.79	-0.404		Tnfrsf12a	1.12	0.171		Rsbn1l	-0.34	-0.054
Adam12	1.19	1.188		Myo5c	-0.71			Tnnc1	0.57	-0.164		Rxra	-0.33	0.109
Ube2c	1.18	0.736		Fsd1l	-0.47	-0.491		Tnxb	0.34	-0.352		Ryr2	-0.34	-0.581
Neil3	1.34	1.455		Itk	-0.88	1.907		Tomm5	0.3	-0.046		Scn4a	-0.46	0.709
Pdpn	1.04	-0.095		Ehbp1	-0.46	0.301		Tpm2	0.75	-0.27		Scube2	-0.38	-0.072
Fzd1	0.86	0.17		Cs	-0.38	-0.226		Tpm4	0.29	0.157		Sel1l	-0.26	-0.059
Itih5	1.01	-0.088		Npr3	-0.58	-0.505		Trappc1	0.33	-0.058		Selenbp1	-0.3	-0.196
Shisa4	1.03	0.662		Sord	-0.51	-0.19		Trim47	0.42	-0.014		Sgcb	-0.22	-0.06
Stil	1.41	0.354		Vps13c	-0.67	0.194		Trim72	0.22	-0.104		Sgcd	-0.52	0.039
Ftl1	0.62	0.082		Mgrn1	-0.43	-0.005		Tspan4	0.33	-0.166		Sh3bp5	-0.38	-0.028
Cd9	0.61	0.425		Idh3b	-0.46	-0.404		Tspan9	0.34	0.079		Slc20a2	-0.26	-0.13
Trim59	1.25	0.567		Aldh5a1	-0.48	-0.498		Twf2	0.26	0.019		Slc27a1	-0.33	-0.157
Sdc1	0.92	1.053		Fam65b	-0.78	1.455		Uchl1	0.51	0.009		Slc40a1	-0.4	-0.233
Ifitm3	0.59	0.301		Cobll1	-0.45	-0.597		Uck2	0.51	0.278		Slc41a3	-0.85	-0.107
Rpl3	0.59	0.026		Scn4a	-0.68	0.269		Ugp2	0.34	0.008		Slc4a7	-0.37	-0.202
Thbs3	0.97	-0.077		2310001K24Rik	-0.7	-0.975		Uqcrb	0.2	-0.077		Slc7a1	-0.44	0.068
Hspb7	0.54	-0.379		Gstm7	-0.67	-0.174		Uqcrh	0.25	-0.004		Slco3a1	-0.27	-0.235
Hspb6	0.63	-0.034		Sbk2	-0.9	-1.028		Use1	0.25	-0.218		Snrnp200	-0.26	-0.07
Kdelr3	0.92	0.442		Nqo2	-0.52	0.47		Vcan	0.62	-0.362		Son	-0.21	-0.015
Gpx7	0.96	0.111		Kcnj11	-0.44	-0.686		Vim	0.45	0.264		Sord	-0.31	-0.042
Casq1	0.77	0.071		Lrrc39	-0.41	-0.969		Wdr1	0.3	-0.046		Sox6	-0.4	0.034
Ect2	1.29	0.552		Fbxo31	-0.45	-0.284		Wisp2	0.8	0.159		Sp4	-0.55	-0.098
Fn1	1.37	0.374		Akap7	-0.51	0.594		Xirp2	0.44	-0.102		Spg20	-0.3	0.108
Tyms	1.13	0.259		Slc25a42	-0.51	-0.738		Zmat5	0.52	-0.273		Spta1	-0.65	-0.449
Plekho1	0.62	0.369		Wnt5a	-0.76	0.203		Zyx	0.42	0.008		Sptb	-0.3	0.07
Ndc80	1.27	0.341		Rassf9	-0.85	-0.31						Sptbn1	-0.24	-0.578
Tyrobp	0.96	1.46		Herc1	-0.49	0.151						Srsf5	-0.3	-0.186
AF251705	1.24	0.972		Zfp970	-0.53	-0.572						Stk24	-0.4	0.332
Adcy7	0.95	0.765		Ralgapa1	-0.44	0.157						Stum	-0.56	-0.342
Kif22	1.22	0.984		Rtn2	-0.51	-0.347						Sympk	-0.23	0.277
Sorbs2	0.52	-1.399		Hey1	-0.8	-0.142						Synj2	-0.36	0.235
Coro1a	0.92	0.924		Tbc1d24	-0.6	0.236						Taf1	-0.45	-0.444
Tnfrsf1b	0.85	0.623		Sybu	-0.72	-0.613						Tbc1d16	-0.49	-0.168
Eva1b	0.87	-0.049		Mpdz	-0.5	0.044						Tbc1d4	-0.51	0.133
Pla2g4a	1.03	0.367		Ppp1r3b	-0.64	0.066						Tbl1x	-0.38	0.216
Cyth4	1.02	0.822		Zfp106	-0.48	0.395						Tcp11l2	-0.45	-0.263
Ckap2l	1.32	0.961		Creg1	-0.44	-0.062						Tgoln1	-0.32	-0.135
Clspn	1.27	1.443		Fign	-0.85	0.041						Tln2	-0.3	0.247
Mxd3	1.05	1.147		Zbed6	-0.87	-0.189						Tmem106b	-0.31	-0.059
Arl6ip1	0.56	0.733		Cacna1s	-0.7	-0.678						Tmem182	-0.39	-0.091
Pbk	1.17	2.167		Cars2	-0.52	0.196						Tmem245	-0.61	-0.438
Kif23	1.22	0.317		Syde2	-0.55	-0.675						Tmem65	-0.22	-0.156
Pabpc1	0.52	0.343		Gabpa	-0.43	-0.218						Tmpo	-0.26	0.119
Piezo2	1.33	0.265		Etfdh	-0.45	-0.21						Tnfaip2	-0.35	0.102
Rasl11b	0.65	-0.119		Fgf16	-0.67	-0.02						Tnik	-0.32	-0.114
Psrc1	1.32	0.788		Cyfip2	-0.52	0.211						Tnpo1	-0.46	0.196
Cnn3	0.56	-0.132		Kif13a	-0.51	-0.078						Tob2	-0.39	-0.147
Praf2	0.96	0.843		Ppfibp2	-0.6	-0.177						Tor1aip1	-0.27	-0.182
Cdc20	1.21	0.337		Osbpl6	-0.54	-0.613						Trip11	-0.57	-0.192
Pdlim7	0.61	0.359		4931422A03Rik	-0.77	-0.113						Txlnb	-0.34	-0.274
Cfb	1.03	1.613		Hadh	-0.5	-0.334						Ube2v2	-0.43	-0.158
Axl	0.52	0.173		Arhgap29	-0.49	0.11						Ube3a	-0.3	0.164
Vkorc1	0.77	0.029		Myh6	-0.46	-1.444						Ubr3	-0.28	-0.084
Aurkb	1.21	1.478		Pde1c	-0.53	6.322						Ubxn2a	-0.39	-0.023
Kifc1	1.15	0.151		Crebl2	-0.66	-0.193						Usp24	-0.25	-0.141
P4hb	0.46	-0.103		Pcdh7	-0.45	-0.217						Usp34	-0.25	-0.022
Arid5a	0.97	0.189		Tfb2m	-0.45	-0.099						Usp9x	-0.5	-0.116
Uhrf1	1.02	0.23		Ccdc127	-0.46	0.02						Vldlr	-0.38	-0.247
Tubb2a	0.61	0.071		Cep85l	-0.98	-0.125						Vps13a	-0.34	-0.04
Crip1	0.68	0.438		Mfn1	-0.41	-0.598						Vps13c	-0.42	-0.177
Actb	0.55	0.038		Klf9	-0.38	-0.33						Vps13d	-0.46	0.286
Cpxm1	1.01	0.029		Prodh	-0.55	0.08						Wdfy3	-0.31	0.354
Sh3bgrl3	0.82	0.404		Tecpr1	-0.47	0.035						Wdtc1	-0.34	0.002
Tcf19	1.09	0.497		1700086O06Rik	-0.63	-0.315						Wnk1	-0.26	0.154
Elovl1	0.71	0.027		Them6	-0.72	-0.261						Xrn1	-0.75	0.326
Ppib	0.58	0.386		L2hgdh	-0.49	0.132						Zak	-0.26	-0.355
Irf5	1.13	0.763		Gfod1	-0.56	-0.52						Zbed6	-0.84	-0.177
Lepre1	0.72	-0.029		Lpl	-0.39	-0.564						Zbtb38	-0.44	-0.148
Mmp19	0.95	1.503		Akap9	-0.46	0.183						Zfp292	-0.65	0.251
Cfd	1.22	0		Kcnd2	-0.58							Zfp36	-0.35	-0.298
44085	0.76	0.26		Slc25a12	-0.4	-0.275						Zfp868	-0.45	-0.184
Bub1b	1.13	0.711		Acsl1	-0.4	0.129						Zfp971	-0.53	0.435
Plvap	0.81	0.143		Dgat2	-0.52	-0.355						Zyg11b	-0.32	0.021
Ddah2	0.64	0.095		Kif21a	-0.46	-0.897
Col26a1	1.29	0.489		Elk4	-0.63	-0.103
Rab31	0.69	0.233		Kcna7	-0.62	0.438
Socs2	0.56	-0.146		Rif1	-0.49	0.041
Kif11	1.11	0.627		Oxr1	-0.39	0.054
Picalm	0.45	0.058		Scube2	-0.64	-0.682
Eef1a1	0.52	0.03		Aasdh	-0.55	-0.064
Ephb6	1.25	1.036		Slc2a4	-0.4	-0.706
Il17ra	0.93	0.597		9430091E24Rik	-0.73	-0.078
Gm13889	0.96	0.193		Pxmp2	-0.55	-0.817
Crlf2	0.76	-0.003		Dusp7	-0.52	0.077
Sox9	1.23	0.508		Syne2	-0.55	0.249
Anxa3	0.57	0.048		Pde4c	-0.71	-0.107
Igfbp4	0.57	0.438		Mitf	-0.43	0.009
Spcs3	0.55	-0.368		Tmem94	-0.47	-0.201
Cebpd	0.65	0.001		Ddo	-0.46	-1.323
Tmsb10	0.74	0.538		Ppp1r9a	-0.58	0.16
Tpm3	0.55	-1.839		Tbx5	-0.62	-0.236
Carhsp1	0.63	-0.015		Intu	-0.45	-1.689
Marcks	0.68	0.586		Dcaf11	-0.38	-0.344
Tacc3	1.03	-0.103		Phkg1	-0.77	-0.781
Arhgef40	0.65	0.271		Eml6	-0.76	-0.277
Eif4ebp1	0.55	0.03		Gpcpd1	-0.43	-0.187
Slc25a24	0.71	0.334		Synj2	-0.6	0.384
Tpm4	0.56	0.162		Tgtp2	-0.83	-0.033
Cebpb	0.74	-0.155		Carns1	-0.47	0.171
Fam129b	0.6	0.37		D3Ertd751e	-0.5	0.327
Morf4l2	0.48	0.293		D2hgdh	-0.48	0.055
Fkbp10	0.59	-0.163		Ppp1r14c	-0.4	-0.397
Bmp1	0.74	-0.017		Rnf141	-0.71	0.19
Tmed3	0.62	0.948		Fam174b	-0.53	-0.463
Pak6	0.66	0.114		Fxr1	-0.35	-0.495
Rcan1	0.67	0.009		NA	-0.54	0.192
Rhbdf1	0.56	0.128		Cnst	-0.4	-0.162
Nek2	1.13	0.706		Lrba	-0.5	0.025
Plekha4	1	-0.175		Pstpip2	-0.6	0.302
2200002D01Rik	1.22	-0.136		Gm12167	-0.83	-2.305
Cdca8	1.17	0.967		Etfa	-0.48	-0.254
Ncam1	1	1.142		Pfkfb1	-0.76	-0.798
Unc93b1	0.64	0.575		Obscn	-0.4	-1.811
Ankrd23	0.64	-0.868		Phactr2	-0.42	0.11
Ctsb	0.45	0.174		Smco1	-0.68	-1.372
Nusap1	1.15	0.952		Nr3c2	-0.6	0.13
Tmbim1	0.54	-0.181		Ptpn4	-0.69	-0.513
Hectd2	0.71	-0.198		Fktn	-0.62	-0.293
Hck	1.15	1.663		Cd36	-0.38	-1.043
Fuca2	0.53	-0.043		Myo10	-0.5	-0.473
Galnt16	0.87	0.576		Bmpr2	-0.68	-0.191
Racgap1	1.07	0.595		Dgke	-0.61	-0.094
1500017E21Rik	0.75	-0.523		Asb10	-0.4	-0.199
Akr1b8	0.97	0.821		Ganc	-0.56	0.019
Pi16	0.73	0.576		Pnpla8	-0.41	-0.193
Emr1	0.77	1.493		Ccdc186	-0.74
Arf4	0.48	-0.04		Rora	-0.81	-0.187
Arrb2	0.78	0.618		Sdpr	-0.37	-0.19
Lmnb1	0.9	0.444		Hsd11b1	-0.72	-0.225
Fcer1g	0.83	0.946		Ank2	-0.43	0.311
Tuba1a	0.56	0.126		Cacna2d1	-0.39	-0.236
Sertad4	0.91	0.326		Acadm	-0.46	-0.204
Ncapg2	0.92	0.585		Rock2	-0.36	-0.007
Islr	0.64	0.332		Phkb	-0.39	0.038
Ncaph	1.1	0.442		Adgrf5	-0.62	-0.92
Fam105b	0.73	0.191		Stk24	-0.47	0.12
2810417H13Rik	0.93	0.462		Hadhb	-0.46	-0.332
Tmem176a	0.8	0.547		Adcy9	-0.81	-0.394
Itgam	0.83	2.078		Pgm5	-0.41	-0.435
Cd302	0.71	0.476		Pggt1b	-0.64	-0.333
Iah1	0.68	0.355		Abca6	-0.68	0.157
Mvp	0.53	0.353		Gm6086	-0.83	-2.17
Anxa5	0.48	0.068		Rcor3	-0.57	0.318
Tmem106a	0.9	1.041		Rasgrf2	-0.6	1.678
Tuba1b	0.57	0.195		Rasgrf2	-0.6	-0.367
Col4a1	0.79	-0.322		Aaed1	-0.54	0.137
Arf6	0.54	-0.04		Mlh3	-0.58	-0.17
Eln	1.19	0.121		Cep128	-0.59	0.492
Antxr1	0.76	0.04		Dlg1	-0.38	0.072
Spag5	1.14	0.337		Gm572	-0.72
Ass1	0.88	-0.251		Lrtm1	-0.52	-0.976
Tyro3	0.99	-0.115		Wapl	-0.47	-0.242
Sh3bgrl	0.53	0.693		Zfp62	-0.47	0.122
Wfdc17	1.02	2.603		Ckap5	-0.46	-1.933
Rras	0.57	-0.032		Fmo2	-0.64	-0.67
Agpat4	0.97	0.907		Nrip1	-0.79	0.126
E2f1	1.07	0.709		Fem1a	-0.35	-0.312
1500015O10Rik	1.06	0		St3gal6	-0.45	-0.168
Cnn2	0.56	0.077		Klf12	-0.66	-0.541
Armcx2	0.78	-0.045		Sgcd	-0.54	0.324
Iqgap3	1.17	1.142		Ryr2	-0.51	-3.776
Stbd1	0.81	0.585		Scn4b	-0.68	-0.457
Pdlim5	0.55	-0.384		Cux2	-0.64	-1.182
Fhl3	0.76	0.411		Epc1	-0.45	0.144
Tspan4	0.71	-0.272		Tmod4	-0.49	-0.493
Slamf9	0.9	1.866		Arhgef9	-0.52	-0.25
Litaf	0.65	0.169		Gbp9	-0.71	0.02
Kif4	1.14	0.607		Adh1	-0.76	-0.486
Ier3	0.8	0.235		Abcb7	-0.4	0.28
Plod2	0.57	-0.211		Ufl1	-0.43	0.384
AI839979	1.05	-0.214		Dennd4c	-0.51	0.243
Apoe	0.55	0.192		Ipo13	-0.41	-0.158
Ankle1	1.2	0.482		Slco5a1	-0.49	-0.607
Olfml2b	0.7	0.262		Cyb5r2	-0.71	0.984
Kif18b	1.19	1.742		Spred2	-0.58	-0.047
Ier5	0.87	0.061		Dynll2	-0.38	-1.51
Pla2g7	0.79	1.263		Jam2	-0.41	-0.123
Ly86	0.88	1.643		Fam160a1	-0.4	0.745
Ncf2	0.87	1.95		Cul5	-0.41	-0.136
Myc	0.9	-0.162		Tmcc2	-0.44	-0.046
44089	0.49	0.014		Itpkb	-0.54	0.127
Adam8	1.17	6.034		Acot1	-0.66	-0.524
Slc7a2	0.9	0.519		Camk2a	-0.53	-0.819
Atad2	0.79	0.16		Abhd18	-0.5	-0.211
Cep55	1.14	0.797		Zfp397	-0.45	0.131
Ap3s1	0.64	-0.158		Ubl4a	-0.37	0.939
2410006H16Rik	0.68	0.003		Itgb6	-0.58	-0.081
Cd84	1.01	3.358		Ptgr2	-0.34	-0.704
Stat3	0.44	0.052		Doc2g	-0.54	-0.5
Sfxn3	0.69	0.249		Gal3st3	-0.63	0.095
Ptma	0.42	-0.016		C1qtnf9bos	-0.61	0.082
Tgfb1	0.55	0.453		Pde4a	-0.49	0.261
Lamc2	0.75	0.81		Nsmaf	-0.39	0.106
Pacsin1	1.09	-1.086		Ptpru	-0.81	0.159
Stc1	0.89	-0.087		Rnf150	-0.44	0.391
Csrp1	0.48	-0.088		Fbxo32	-0.46	-0.129
Tspan6	0.79	-0.351		Rgs2	-0.55	0.281
Maged2	0.59	0.672		Erc1	-0.45	-0.236
Scara3	0.93	-0.156		Gm16845	-0.46	-0.195
Ccl6	0.77	0.853		Nhlrc2	-0.49	0.216
Kdelr2	0.59	0.385		Arhgap26	-0.48	-0.375
Hexa	0.45	0.341		Thra	-0.42	0.03
Fcgr3	0.77	0.796		Krt222	-0.43	-0.189
Rcn1	0.49	-0.104		Tmem150c	-0.58	3.544
Dact3	0.57	0.089		Upf2	-0.44	-0.207
Hn1	0.53	0.35		Neb	-0.65	0.11
Colec12	0.64	0.431		Impa2	-0.53	-0.208
Glipr2	0.96	0.429		Pdha1	-0.34	-0.33
Pak1	1.03	1.315		Kcnj8	-0.4	-0.297
Cks2	1.02	0.681		Trim63	-0.47	-0.912
Tspan9	0.45	0.047		Snrnp200	-0.43	-0.428
2210407C18Rik	0.95	-2.415		Hdhd2	-0.4	-0.086
Cst3	0.43	0.024		Gfm1	-0.38	0.204
Adam15	0.52	-0.129		D5Ertd579e	-0.39	0.129
Sdc2	0.45	0.196		Dock9	-0.53	-0.028
Dsel	0.75	0.492		Tango2	-0.4	-0.236
Itm2a	0.8	0.608		Ndufa3	-0.4	0.696
Vasp	0.48	0.02		Clpb	-0.41	-1.592
Ccl9	0.7	0.855		Rorc	-0.58	-0.79
Anxa7	0.44	-0.077		Usp9x	-0.58	-0.197
Nsmf	0.64	-0.114		Unc45b	-0.36	-0.71
Hcls1	0.66	0.002		Lamb3	-0.61
Vcam1	0.69	0.18		Slc22a23	-0.55	-0.519
Isg15	0.87	0.258		Klf15	-0.56	-0.457
Tnfrsf1a	0.53	0.144		Bdp1	-0.42	0.045
Cd276	0.84	0.573		Dsp	-0.47	-0.761
Sh3pxd2b	0.88	0.487		Hlf	-0.65	-0.386
Fcgr2b	0.76	1.281		Eid2b	-0.54	0.121
Angptl7	0.82	0.172		Lrpprc	-0.44	-0.242
Dse	0.73	0.341		Gab1	-0.38	-0.048
Ckb	0.56	0.136		Col4a3bp	-0.43	-0.011
Abi3bp	0.85	0.251		Abcb1a	-0.57	0.347
C1qtnf2	0.84	0.339		Ehhadh	-0.57	-0.426
Crtap	0.64	0.461		Fam135a	-0.42	0.319
Prdx4	0.59	0.323		Sobp	-0.45	-0.101
Clec12a	0.88	1.346		Zrsr1	-0.47	-0.171
Cd34	0.54	-0.309		Slc38a3	-0.42	-1.736
Serpinh1	0.47	-0.057		Elac1	-0.51	0.163
Nmrk2	1.08	-1.801		Kif16b	-0.37	-0.211
Ccl2	1.05	0.565		Kcnj12	-0.51	-0.954
S100a10	0.63	0.02		Oma1	-0.48	0.335
Tbx20	0.46	-0.232		Isoc2a	-0.43	-0.357
Csf2rb	1.04	1.663		Taco1	-0.4	0.34
Sema7a	0.44	-0.488		Rbl2	-0.37	-0.209
Ifi30	0.76	0.603		Ifi203-ps	-0.71
Pi15	0.87	0.153		Prkar2a	-0.38	0.363
Trib1	0.57	-0.044		H2-Q6	-0.71	-0.03
Lcn2	1.04	-0.03		Osbpl1a	-0.39	0.313
Ikbip	0.56	0.296		Xpo7	-0.38	0.057
Col4a2	0.65	-0.322		2900097C17Rik	-0.35	0.023
Clec4d	1.09	0.329		Fam126a	-0.4	-0.194
Medag	0.65	0.491		5031425E22Rik	-0.55	-0.056
Ms4a6c	0.83	0.661		Dsc2	-0.44	-0.373
Synpo	0.6	-0.173		Plekha5	-0.49	0.025
Myof	0.79	0.345		Ranbp2	-0.35	0.415
Plk1	1.06	0.986		Ccdc47	-0.34	0.097
Tmsb4x	0.47	0.036		Eif4ebp2	-0.56	0.092
Haus8	0.55	0.451		Mif4gd	-0.47	0.164
Msr1	0.83	0.949		E130102H24Rik	-0.78	-0.133
Cmtm3	0.64	0.2		Ccdc85c	-0.59	-0.239
Serpinb6a	0.41	0.063		Ubr2	-0.49	-0.369
Serping1	0.48	-0.002		Lpgat1	-0.33	-0.128
Ildr2	1.05	0		Ndufa12	-0.41	-0.298
Gpc6	0.71	0		Abcd3	-0.36	-0.352
Basp1	0.91	0.47		Canx	-0.31	0.18
Matn2	0.59	0.009		Adamts7	-0.69	-0.007
Nlrc3	1.05	0		8030462N17Rik	-0.55	-0.201
Serp1	0.46	0.338		Ablim1	-0.39	-0.469
Layn	0.79	0.525		Grm1	-0.45	-4.492
Eif1a	0.56	0.056		Arfgef2	-0.39	-0.001
0610007N19Rik	0.75	0.049		Tns1	-0.46	-0.421
Nuf2	0.96	0.064		Gpd1l	-0.39	-0.232
Itgb5	0.48	0.032		0610009O20Rik	-0.39	-0.326
Zfhx3	0.67	0.19		Pm20d1	-0.52	-1
Srgap3	1.05	0.289		Farp2	-0.46	-0.308
B3gnt8	0.87	0.417		BC004004	-0.38	-0.091
Kif2c	1.07	0.237		Usp53	-0.74	0.029
Rab4b	0.65	-0.076		Mto1	-0.43	0.211
Kif20b	1.02	0.641		Sned1	-0.8	-0.213
Arhgap22	0.96	1.86		Fam213a	-0.54	0.313
Cdc42se1	0.54	0.304		Pard3	-0.39	-0.272
Sec61a1	0.47	0.002		Hcn2	-0.49	0.538
Fcgr1	0.9	2.665		Kyat3	-0.47	-0.336
Ankrd10	0.45	0.032		Ptprm	-0.46	-0.331
Il3ra	0.79	0.352		Atp5j	-0.39	-0.186
P2ry6	0.81	0.892		Lmo7	-0.36	-0.267
Smap1	0.55	-0.214		Iqsec1	-0.44	-1.465
Birc5	0.97	0.596		Abcc8	-0.43
Fscn1	0.53	0.17		Taf1a	-0.51	0.42
Ndrg4	0.45	0.175		Heatr5b	-0.48	0.291
Abra	0.72	-1.177		Jph1	-0.45	-0.628
Ccnb1	0.93	1.245		Rxra	-0.37	-0.071
Fam114a1	0.61	0.266		Opa3	-0.38	0.014
Inpp5d	0.71	0.689		Dpy19l4	-0.58	0.212
Hmgb2	0.65	0.304		Bod1l	-0.4	0.256
Mns1	1.06	0.098		Mrpl39	-0.38	-0.437
Ccnd1	0.49	0.262		Ncoa2	-0.37	0.161
Ptk2b	0.68	0.302		Mir208b	-0.64	-0.512
Comtd1	0.83	0.339		Kif1c	-0.3	-0.133
Slc41a2	0.91	0.219		Hbs1l	-0.34	0.078
Matn4	1.06	1.415		Mars2	-0.57	0.904
Clec4n	0.95	1.122		Dcaf12l1	-0.67
Shisa3	1.01	-0.525		Polq	-0.59	-0.195
Atp8b2	0.63	0.397		Ice1	-0.48	0.195
Cdca3	0.94	0.488		Cyth1	-0.39	-0.274
Aurka	0.97	0.637		Wdtc1	-0.38	-0.509
Wdr1	0.4	0.24		Ncor1	-0.46	0.124
Ift122	0.58	0.076		Pex11a	-0.58	-0.003
Dnm1	0.63	-0.159		Mttp	-0.63	-0.175
Ccnd3	0.45	-0.047		Gpr89	-0.53	0.434
Cidea	0.49	-0.902		Gm13111	-0.68	-0.697
Arpc5	0.43	-0.021		Plekhh1	-0.68	0.122
Cdca2	1.01	-0.058		Hectd1	-0.43	-0.049
Osmr	0.55	-0.094		Inpp4b	-0.57
Cttn	0.52	0.035		Cd274	-0.7	0.371
Cx3cl1	0.68	0.187		Rmnd1	-0.43	0.058
Tonsl	1.04	-1.398		Ptprb	-0.53	-0.416
Foxm1	0.98	0.352		Zbtb18	-0.47	-0.195
Adamtsl5	0.43	0.018		Tmem50b	-0.37	0.004
Col27a1	0.78	0.106		Tsc1	-0.49	-0.226
C3ar1	0.79	0.899		Mettl7a1	-0.41	-0.002
Pld3	0.53	0.546		Dpep1	-0.46	0.125
Nt5c	0.68	0.322		Pcm1	-0.35	0.137
Selm	0.52	0.189		Bbs2	-0.54	0.169
Slc3a2	0.49	-0.002		Vps26a	-0.33	0.215
1500009L16Rik	0.82	0.178		Ano4	-0.62	-2.728
Myl9	0.63	0.236		Myom2	-0.38	-1.561
Nrep	0.65	0.276		Nceh1	-0.39	-0.433
Cd68	0.68	1.016		Jmy	-0.35	-0.185
Chpf2	0.57	0.164		Gcat	-0.59	0.477
Bambi	0.62	-0.293		Gnpat	-0.33	-0.17
Rbms3	0.63	-0.399		C7	-0.64	0.369
Shisa5	0.55	0.044		Trim7	-0.57	0.037
Itgb3	0.82	0.435		Agpat3	-0.32	-0.068
Adipoq	1.02	0.252		Ctnna3	-0.48	0.093
Hexb	0.48	0.677		Osgepl1	-0.4	-0.134
Plaur	0.81	0.286		E230016M11Rik	-0.55	0.403
Edem1	0.56	0.505		4932422M17Rik	-0.67	-0.029
Tgfbr1	0.5	0.584		Cxadr	-0.44	-0.399
Slc39a1	0.41	0.134		Hspa4l	-0.34	0.15
Espl1	0.94	0.557		Dear1	-0.69	-0.841
Incenp	0.79	0.805		Atcay	-0.54	-0.343
Col6a3	0.95	1.078		Kif26a	-0.55	-0.124
Atp9a	0.46	-0.531		Mrpl42	-0.4	0.121
44079	0.82	-0.174		Trappc10	-0.38	0.191
Esyt1	0.47	0.17		Itga1	-0.55	-0.097
Lig1	0.63	0.958		Sh3rf2	-0.44	-0.535
Arhgap11a	0.84	0.316		Kcnd3	-0.5	-0.375
Gba	0.6	-0.042		Kpna1	-0.38	-0.304
Cbx6	0.5	-0.48		Ccpg1	-0.35	-0.159
Galns	0.74	0.055		Pcyt1a	-0.35	-0.165
Zfp697	0.67	0.115		Echdc3	-0.47	0.151
Ugdh	0.52	0.166		Gm16793	-0.52	-0.585
Phf19	0.96	0.549		Lgr6	-0.44	-1.518
Nlgn2	0.68	0.756		Naa25	-0.44	0.027
Pam	0.41	0.147		Ppp1r16b	-0.61	0.218
Tuba1c	0.58	0.577		Daam1	-0.41	0.121
Pdlim2	0.64	0.259		Grcc10	-0.39	-0.088
Smc2	0.75	0.455		5730455P16Rik	-0.38	0.149
Nme1	0.56	0.314		Dapk1	-0.39	0.069
Nuak1	0.62	0.117		Tet1	-0.73
Tinagl1	0.43	-0.772		Kdm1b	-0.45	-0.124
Cytip	0.91	0.841		Rhot2	-0.4	-0.368
Chaf1b	0.95	0.541		Etv1	-0.57	0.329
Arpc3	0.44	-0.046		Dnajc19	-0.38	-0.059
Cd44	0.54	0.664		Sspn	-0.35	0.157
Hspa1l	0.59	0.192		Tmem181b-ps	-0.55	0
Klhdc8b	0.64	0.057		Agap1	-0.4	0.216
Nrtn	0.57	-0.919		Letm1	-0.32	0.138
Ugcg	0.51	0.062		Etfb	-0.43	-0.272
Car3	0.92	2.152		Jak1	-0.32	-0.007
Mcam	0.52	-0.038		Ttn	-0.35	-1.466
Igsf8	0.57	0.318		Suox	-0.43	0.05
A430057M04Rik	0.77	-0.077		Cry1	-0.54	-0.214
Mis18a	0.82	0.534		Mmab	-0.44	0.421
Wee1	0.63	-0.369		Exoc3	-0.33	-0.208
Gclm	0.52	-0.053		Adipor2	-0.32	-0.511
Zdhhc2	0.84	0.789		Il10rb	-0.37	0.225
Krt80	0.95	0.039		Ablim3	-0.45	-0.839
Mybl2	0.99	0.286		Tmem106b	-0.33	-0.37
Rgs10	0.73	0.531		Me3	-0.36	-0.371
Arfip1	0.43	-0.582		Btbd7	-0.55	-0.059
Pnp	0.6	0.367		Nbas	-0.43	-0.143
Ccdc34	0.64	0.669		Slc4a3	-0.37	-1.032
Cdo1	0.93	0.321		Cog5	-0.43	-0.178
Ccnf	0.99	1.013		Zfp606	-0.48	-0.248
Ptprc	0.7	0.961		Gstt1	-0.54	0.029
Abcc3	0.87	0.172		Hdac11	-0.42	-0.564
Gpx1	0.47	0.3		Pde4d	-0.42	0.462
Dnajb4	0.52	-0.158		Prkab1	-0.41	-0.028
Fam46b	0.97	-0.578		Myzap	-0.36	-0.43
Dlgap5	0.98	1.07		Mov10l1	-0.46	0.104
Mcm10	0.98	0.58		Eci1	-0.43	-0.268
Nradd	0.98	0.118		Slc41a3	-0.58	0.167
Ptprf	0.73	-0.713		Clock	-0.49	-0.007
Kntc1	0.95	-0.119		Btaf1	-0.43	-0.133
Mdk	0.94	0.691		Dmxl2	-0.37	-0.337
Mical1	0.6	0.04		Hipk3	-0.32	-0.24
Anxa4	0.5	-0.109		Epb41	-0.41	-0.256
Stab1	0.53	0.525		Rapgef2	-0.36	-0.115
Apobr	0.91	0.597		Snn	-0.44	0.157
Rnf149	0.56	0.176		Rrm2b	-0.39	-0.257
Ism1	0.94	0.282		Dusp18	-0.4	-0.473
Plod3	0.41	-0.025		Tnpo1	-0.41	-0.262
Zwilch	0.95	0.167		Lmbrd2	-0.74	0.273
Mtmr11	0.71	0.163		Nbeal1	-0.46	-0.426
Dtl	0.93	0.35		Klhl30	-0.39	-1.239
Slc11a1	0.73	0.618		Tbc1d10c	-0.69	0.19
Tlr7	0.8	0.842		Wwp1	-0.33	0.265
Lgals3bp	0.54	0.118		Esrrb	-0.4	-1.048
Nnmt	0.76	0.781		Sucla2	-0.37	-0.709
Pfn1	0.41	0.145		Zfp366	-0.76	-0.314
Lcp1	0.64	0.75		Rapgef6	-0.42	0.128
Slbp	0.53	-0.148		2900076A07Rik	-0.46	0.156
Csf2ra	0.61	0.884		Cpeb4	-0.66	-0.077
Gprc5b	0.52	0.448		Pnpla2	-0.32	-0.286
Enah	0.48	-0.069		Camk2g	-0.35	0.093
Pea15a	0.42	0.291
Pla1a	0.59	0.363
Btbd19	0.81	0.446
Csf1r	0.56	0.825
Ptx3	0.93	0.103
Fbn1	0.92	0.273
Nhp2	0.47	-0.102
Map1b	0.62	0.354
Nek6	0.8	0.302
Lmnb2	0.61	1.021
Prss23	0.57	-0.077
Atp8a2	0.78	0.284
Oasl2	0.7	0.171
Diap3	0.93	1.523
Sla	0.79	1.024
Serpinb6b	0.48	-0.462
Tnk1	0.69	0
Pon2	0.4	0.1
Fam20a	0.84	0.092
Sdc3	0.46	0.01
Lbp	0.71	0.524
Atp6v1h	0.52	-0.08
Cd52	0.86	1.747
Cks1b	0.77	0.056
Cx3cr1	0.84	0.702
Sh3bp2	0.74	0.775
Slc17a7	0.47	0.501
Prr11	0.9	0.393
Lair1	0.91	2.235
Igsf10	0.64	0.358
Dnase1l1	0.51	0.091
Unc5b	0.55	-0.081
Il33	0.81	0.377
1700025G04Rik	0.42	0.125
Slc8a2	0.91	-0.94
Inhba	0.93	0
Cdh11	0.71	0.411
Syk	0.49	0.463
Bax	0.45	0.132
Fam214b	0.43	-0.055
Nras	0.41	0.306
Soat1	0.69	0.652
Marcksl1	0.67	0.377
Sardh	0.64	0.547
Tssc4	0.54	-0.236
Gck	0.48	0.641
Tgfb1i1	0.55	0.149
Myh7	0.93	-2.368
Casp12	0.55	0.459
Smc4	0.49	0.489
Coro1b	0.4	0.066
Psmd8	0.42	0.101
Aldh1a1	0.46	0.362
Aspm	0.9	1.237
Ptn	0.93	1.515
Arhgap1	0.47	0.264
Mapk7	0.65	0.001
Orai2	0.89	0.705
Scpep1	0.49	0.319
Gusb	0.44	-0.033
Ltbr	0.44	0.012
Tmem132a	0.47	-0.511
Ttll12	0.58	0.27
Ccdc136	0.79	0.281
Gipc2	0.77	-0.183
Grrp1	0.72	-0.066
Bin1	0.58	0.174
Cygb	0.42	0.117
Pmm1	0.5	-0.634
Dpysl3	0.69	0.593
Ckap2	0.89	2.298
Irf8	0.65	0.375
Tlr13	0.88	1.01
Cd53	0.63	0.882
Tnfaip8l2	0.89	2.142
Pgd	0.47	0.371
Ptpla	0.46	-0.315
Rpl41	0.46	-0.139
Melk	0.9	1.596
Pld4	0.63	1.444
Gm2a	0.49	0.385
Nid2	0.62	0.254
Prnp	0.4	0.1
Nrm	0.84	0.378
Slfn9	0.9	0.837
Knstrn	0.81	1.54
Arfgap3	0.52	0.26
Mki67	0.92	1.191
Pqlc3	0.65	0.689
Col4a5	0.43	-0.092
Tle3	0.55	0.208
Necap2	0.55	0.319
Oas1a	0.82	0.481
Zfp354c	0.77	0.121
Gm16897	0.5	-0.09
Ccdc109b	0.79	1.073
Slc38a2	0.44	0.125
Slc39a6	0.59	-0.133
Slc25a23	0.43	-0.12
Cnpy2	0.42	0.203
Cenpt	0.74	-0.123
Exo5	0.87	0.478
Gnao1	0.44	-0.004
Olfm1	0.79	0.012
Timp2	0.43	0.097
Bdh1	0.58	0.542
Mst1r	0.76	0.191
Aldh16a1	0.45	0.405
Usp18	0.74	0.494
Arl8a	0.44	0.167
Farp1	0.63	0.127
Lhfp	0.5	0.034
Grb10	0.42	-0.516
Scd1	0.89	-0.275
Tceal8	0.49	0.174
Cyp1b1	0.59	-0.073
Crmp1	0.87	1.522
Ptk7	0.72	0.955
Gpr124	0.6	0.36
Trmt10a	0.71	-0.142
Cbr2	0.51	0.558
S1pr2	0.65	0.637
Ms4a4a	0.75	0.971
Csk	0.45	0.441
Erp29	0.4	-0.023
Gas5	0.41	-0.085
Fam189b	0.69	0.745
Csad	0.51	0.19
Hmgn3	0.62	0.332
Rnf26	0.63	-0.791
Col7a1	0.81	0
Ror2	0.83	-0.172
Cenpn	0.86	-0.039
Cpeb1	0.45	-0.166
Mllt11	0.52	0.296
Twf1	0.43	0.217
Mical2	0.44	-0.083
Cmip	0.48	0.373
Wdpcp	0.76	-0.695
Tmem43	0.44	-0.032
Selplg	0.69	1.357
Itga9	0.43	0.237
Adcyap1r1	0.6	0.188
Clca1	0.87	0.7
Smarcd2	0.5	-0.133
Ifi204	0.58	0.58
Gatm	0.72	1.045
Tkt	0.48	-0.027
Cdk8	0.45	0.381
Prkcb	0.69	0.919
Kif20a	0.49	0.135
Pvrl1	0.71	0.318
Ap2s1	0.47	-0.132
Hyi	0.72	0.156
Id2	0.56	0.372
Cyp2e1	0.85	2.598
Fat1	0.63	-2.722
Cchcr1	0.66	0.348
Csf1	0.48	-0.211
Maff	0.55	-0.377
Mis18bp1	0.86	1.022
Cmtm7	0.59	0.509
Phgdh	0.71	-0.154
Tril	0.62	0.265
Ankrd54	0.61	-0.193
Cdr2	0.49	-0.048
S100a13	0.44	-0.11
Nckap1l	0.67	0.632
Reep4	0.71	0.475
Ormdl2	0.51	-0.583
Cda	0.82	0.251
Cul7	0.41	0.172
Itga11	0.78	-0.059
Rai14	0.56	0.022
Psat1	0.59	0.311
Syt11	0.45	0.119
Ifit3	0.62	0.572
Fosl2	0.53	-0.051
Kctd17	0.57	-0.024
Il17rc	0.58	0.088
Rad51	0.8	0.557
Arap1	0.43	0.537
Gria3	0.79	-0.308
Cyp4f16	0.65	0.089
Fam111a	0.54	1.062
Pml	0.56	0.339
Plscr1	0.53	-0.105
Gm10736	0.49	0.196
Lfng	0.6	0.661
Steap2	0.81	-0.726
1500012F01Rik	0.51	-0.141
Fbn2	0.84	-0.144
Capn12	0.53	0.316
Lrrc17	0.69	0.373
1190002F15Rik	0.83	0.318
Pde1a	0.61	0
Ttyh3	0.53	0.077
Nucb2	0.51	0.195
Aldh1a3	0.82	0.334
Gas2l3	0.66	0.747
Cpt1c	0.7	0.241
Pdia5	0.64	-0.696
B3gnt9	0.54	0.236
Lpcat2	0.68	0.806
Stk17b	0.43	0.172
Entpd1	0.49	0.241
Tpcn2	0.64	0.662
Cdt1	0.74	0.462
Pla2g15	0.5	0.595
Esm1	0.82	0
Slc1a5	0.48	0.25
Ift46	0.53	0.316
Papss1	0.48	0.28
Tmem107	0.69	0.53
Mamstr	0.65	-0.403
Map3k8	0.68	0.276
Dzip1	0.76	1.01
Ripk3	0.72	0.567
Ecscr	0.54	0.489
Slc25a1	0.58	0.21
Ccdc68	0.69	-0.22
Arhgap4	0.74	1.037
Prg4	0.45	0.066
Snx10	0.47	0.349

## Sheet: Fig6 graphs
p values are padj calculated for the RNA-Seq data set from which these genes are extracted
The RNA-Seq data can be found in GEO superseries, accession # GSE229131
Fig. 6A
Sham	TAC	Sham-0BCAA	TAC-0BCAA	Sham-prop	TAC-prop	Sham-0BCAA-prop	TAC-0BCAA-propo
1	1.7324	0.919536	1.26181	1	1.55806	1	1.26618
0.731274	1.54916	1	1.13894	1.26731	1.52786	1.04038	1.2968
0.889118	1.57273	0.907874	1.13857	1.16807	1.96369	1.04177	1.66239
Fig. 6B
Sham	TAC	Sham-0BCAA	TAC-0BCAA	Sham-prop	TAC-prop	Sham-0BCAA-prop	TAC-0BCAA-propo
1	1.87715	1	1.15432	1.20002	1.48981	1.03246	1.0887
0.883194	1.84729	0.901516	1.17172	1	1.30754	1	1.46603
0.910257	1.39424	0.892923	1.33806	1.06609	1.59528	1.07488	1.73351
Fig. 6C
Sham	TAC	Sham-0BCAA	TAC-0BCAA	Sham-prop	TAC-prop	Sham-0BCAA-prop	TAC-0BCAA-propo
1	1.72017	1	1.59907	1	1.59652	1.05071	1.31598
0.841522	1.74627	1.1265	1.18765	1.46785	1.65219	1	1.43667
0.937476	1.78668	1.07158	1.24129	1.17728	2.34243	1.08521	1.95614
Fig. 6D
Sham	TAC	Sham-0BCAA	TAC-0BCAA	Sham-prop	TAC-prop	Sham-0BCAA-prop	TAC-0BCAA-propo
1	0.559813	1	0.807985	1	0.726328	1	0.822424
0.917157	0.553254	0.929424	0.927223	0.83775	0.710317	0.885475	0.756845
0.913876	0.707653	0.945892	0.82434	0.911378	0.6133	0.868463	0.707084
Fig. 6E
Sham	TAC	Sham-0BCAA	TAC-0BCAA	Sham-prop	TAC-prop	Sham-0BCAA-prop	TAC-0BCAA-propo
0.559121	1.85721	1.37909	3.20441	1	1.80762	1.25078	1.90961
1	2.76659	1	2.48673	1.18175	2.00096	1	2.46711
0.893471	2.78284	1.16659	2.80349	0.750885	3.20381	0.961318	3.44866

## Sheet: Fig7 graphs
Relative protein quant (Fiji - Image J2)
Fig7B
Sham	TAC	Sham-0BCAA	TAC-0BCAA	Sham-prop	TAC-prop	Sham-0BCAA-prop	TAC-0BCAA-prop
0	1	0	0	0.15	0.9	0.12	0.6
0	0.7	0	0	0.16	0.7	0.13	0.7
0	0.8	0	0	0.2	0.7	0.13	0.8
Fig7C
Sham	TAC	Sham-0BCAA	TAC-0BCAA	Sham-prop	TAC-prop	Sham-0BCAA-prop	TAC-0BCAA-prop
0	1	0	1.3	0	1.1	0	0.9
0	1.2	0	1.4	0	1.1	0	1.3
0	1.25	0	1	0	1.4	0	1.2

## Sheet: Fig8 graphs
Relative protein quant (Fiji-Image J2)
Fig8B
Sham	TAC	Sham-0BCAA	TAC-0BCAA	Sham-prop	TAC-prop	Sham-0BCAA-prop	TAC-0BCAA-prop
0.4	1	0.35	0.4	0.5	1.2	0.4	0.6
0.35	1.1	0.44	0.56	0.44	1	0.5	0.7
0.44	1.2	0.5	0.55	0.44	1.1	0.55	0.8
Fig8C
Sham	TAC	Sham-0BCAA	TAC-0BCAA	Sham-prop	TAC-prop	Sham-0BCAA-prop	TAC-0BCAA-prop
0	1	0	1.1	0.55	0.85	0.57	1.1
0	0.75	0	0.9	0.5	0.95	0.49	1
0	0.9	0	0.95	0.45	1	0.5	1.2

## Sheet: Fig9 heatmap 
data used for heatmap in Figure 9
	Figure 9A-lane 1											Figure 9A-lane 2											Figure 9A-lane 3
log2FoldChange	pvalue	padj	BCS1	BCS2	BCS3	BCT1	BCT2	BCT3			log2FoldChange	pvalue	padj	BFS1	BFS2	BFS3	BFT1	BFT2	BFT3	Gene.name		log2FoldChange	pvalue	padj	BCT1	BCT2	BCT3	BFT1	BFT2	BFT3	Gene.name
4.10597	4.31829e-07	9.8626e-06	23.8636	20.0988	22.3307	425.782	638.914	77.4549	Col11a1		1.57475	4.28533e-09	3.73142e-07	4989.11	6059.08	4824.65	18171.2	10381.1	18732.7	Col3a1		-3.50599	4.42169e-05	0.00055688	380.604	570.126	69.0414	26.7654	19.1316	43.9209	Col11a1
3.88465	1.69317e-30	1.06944e-27	41.2189	39.0153	51.8073	895.443	741.676	320.085	Col9a2		1.40062	2.14706e-13	5.94853e-11	148.888	153.475	126.365	446.093	268.909	420.661	Col12a1		-0.00123309	0.995793	0.998386	400.942	282.073	279.493	245.544	299.354	418.469	Col11a2
3.54096	5.51586e-11	3.11833e-09	94.3696	128.869	92.0026	1500.8	1674.36	491.792	Col8a2		1.24602	1.08465e-07	6.28693e-06	1814.97	1911.25	1610.87	5092.8	2937.55	4630.59	Col8a1		-2.49432	3.11077e-21	8.40279e-19	2582.15	3066.92	1416.6	494.578	295.977	463.61	Col12a1
3.28908	1.67845e-39	1.74643e-36	263.584	307.393	239.385	2888.66	3436.95	1589.22	Col12a1		1.19302	1.73709e-05	0.00051598	2491.81	2796.13	2486.32	6442.63	3783.13	7549.76	Col1a1		-1.54065	2.774e-12	1.76774e-10	4638.43	5386.3	2760.82	1567.52	1227.8	1599.45	Col14a1
2.82788	6.00849e-13	4.78511e-11	48.8119	28.3748	44.6614	396.53	346.264	125.048	Col26a1		1.16564	2.58741e-20	2.19038e-17	1541.86	1872.88	1568.75	4288.79	2846.55	4050.52	Col5a2		-1.90914	6.00167e-14	5.1235e-12	22724.4	23336.3	11404.3	5812.75	3632.76	5854.9	Col15a1
2.62216	9.08861e-49	1.3873e-45	3471.07	2965.16	3124.51	17495.3	25204.7	16166.6	Col8a1		1.13629	0.0145125	NA	14.6147	23.1812	9.10742	41.9852	27.6066	35.4241	Col26a1		-1.75515	2.45459e-20	5.48435e-18	3928.79	4201.19	2678.47	1218.41	886.807	1096.8	Col16a1
2.52797	9.50344e-24	3.28442e-21	7192.7	6005.99	7413.8	49623.1	47084.1	22181	Col1a1		1.11425	0.124914	NA	4.56711	11.1909	3.41528	19.943	8.17973	14.391	Col2a1		-1.08158	2.45316e-07	5.62703e-06	3963.66	3496.51	2116.16	1648.98	1341.46	1534.79	Col18a1
2.42623	6.99304e-27	3.65976e-24	4064.4	2807.92	3587.21	18602.8	24770.2	12851	Col5a2		1.05778	0.00897929	0.0655299	21.9221	27.1779	14.7996	57.7296	33.7414	43.1731	Col9a2		-2.4351	6.70927e-09	2.27386e-07	44357.8	42014.9	19771.6	7142.87	4163.94	8320.58	Col1a1
2.37673	6.54914e-06	0.000108463	3.25412	10.6405	16.9713	71.5054	49.1472	41.9936	Col2a1		1.04143	4.02158e-06	0.00014453	5201.02	5988.74	5357.44	12617.6	7971.15	13471.1	Col1a2		-2.11252	2.6266e-18	4.66042e-16	60288.7	67306.8	35042.2	13989	8773.53	14846.5	Col1a2
2.34484	6.45509e-22	1.89435e-19	24350.6	13109.1	21569.7	107496	121827	70554.9	Col3a1		0.953896	1.47824e-12	3.31256e-10	587.33	884.881	639.796	1487.33	1218.78	1392.61	Col18a1		-0.520135	0.0615664	0.188606	215.724	187.384	122.278	129.172	88.9057	148.843	Col20a1
2.27141	1.17832e-26	5.67979e-24	12886.3	11704.6	13143.9	67445.1	75427.6	39312.6	Col1a2		0.933406	5.25624e-12	1.0025e-09	650.356	847.312	581.736	1413.85	1115.51	1451.28	Col14a1		-1.14205	0.0021624	0.0143615	289.811	297.024	123.11	167.575	68.6487	85.4018	Col22a1
2.09515	3.34351e-32	2.3555e-29	966.475	902.081	964.687	4395.15	4708.08	3004.88	Col16a1		0.883829	0.0778614	NA	11.8745	15.1877	17.0764	24.1415	17.3819	39.8521	Col11a1		-2.74126	1.19676e-12	8.14248e-11	354.456	308.985	111.464	46.5485	30.3855	39.0408	Col26a1
1.85863	1.52186e-16	2.00546e-14	1522.93	1176.37	1249.63	5189.02	6036.17	3097.26	Col14a1		0.771752	5.02634e-10	5.35604e-08	508.776	595.516	594.259	1098.96	805.704	995.196	Col16a1		-0.976334	9.5245e-06	0.000145219	1309.6	1441.26	751.137	637.715	551.441	590.493	Col27a1
1.82845	0.0044385	0.0265947	6.50825	7.09369	12.5052	53.6291	25.6906	13.9979	Col24a1		0.750941	0.020052	0.114285	48.4113	56.7539	68.3056	151.147	62.3705	77.4902	Col22a1		-2.35798	3.63669e-23	1.26571e-20	96090.2	108711	62890.9	20146.2	11426.1	20645.3	Col3a1
1.79255	3.31228e-08	1.00449e-06	67.2519	78.0306	83.9635	324.212	332.861	138.112	Col22a1		0.675119	0.0160811	0.0979001	53.8919	71.1422	77.413	142.75	72.5951	107.379	Col8a2		-1.4665	1.27048e-12	8.54766e-11	77545.9	85770.1	49090.9	28423.7	20379.7	28058.2	Col4a1
1.63056	1.04491e-13	9.15857e-12	4832.37	4146.26	4891.32	16069.2	17745.5	9134.08	Col5a1		0.607097	2.56469e-07	1.33381e-05	3011.55	3601.88	2981.54	5455.97	3818.91	5345.72	Col6a2		-1.11959	4.00205e-08	1.10462e-06	52088.3	58501.7	33645.6	24329.8	17740.6	24310.2	Col4a2
1.40425	7.65745e-08	2.1284e-06	3345.24	2495.8	3407.67	9805.18	10137.7	4539.04	Col6a3		0.598998	4.72123e-07	2.30583e-05	2195.86	2426.83	2192.61	3752.43	2641.03	3933.18	Col5a1		-0.309093	0.217163	0.435097	502.63	587.071	285.316	420.101	304.98	384.308	Col4a3
1.35913	3.10187e-10	1.52734e-08	1543.54	1230.75	1406.84	4434.15	3918.37	2374.04	Col18a1		0.585654	0.00429636	0.0383078	150.715	209.43	119.535	220.422	283.223	220.294	Col4a6		0.21172	0.0490066	0.15995	3829.28	4214.15	3701.62	4580.38	4608.47	4410.39	Col4a3bp
1.28845	1.28102e-08	4.22782e-07	8218.83	5920.87	8292.74	21590.6	21286.3	11920.6	Col6a2		0.568958	4.95215e-06	0.000173075	1463.3	1349.3	1408.23	2240.96	1585.85	2435.41	Col6a3		-0.263331	0.07989	0.225829	1051.02	1090.42	861.77	932.134	760.763	808.877	Col4a4
1.21983	4.23741e-07	9.68998e-06	606.352	634.885	443.935	1465.05	1615.16	842.672	Col27a1		0.493452	1.29086e-05	0.000403904	3468.26	4106.27	3642.97	5737.28	4157.35	5901.43	Col6a1		-0.356967	0.0107088	0.0510157	4682.01	5901.61	4499.34	3648.24	3957.99	4168.83	Col4a5
1.21283	1.02206e-07	2.7694e-06	8357.67	6552.2	8824.21	21432.9	21965.5	11618.2	Col6a1		0.491489	7.41323e-05	0.00171937	338.879	406.07	401.865	575.197	501.009	535.79	Col27a1		-0.0820427	0.699516	0.843652	341.382	286.06	217.938	244.38	311.733	242.785	Col4a6
1.19178	1.9497e-06	3.75923e-05	10180	7254.48	10742	25421.8	26151.9	12794.1	Col15a1		0.431573	0.0387586	0.176405	3279.18	3581.89	3411.87	5242.9	3300.52	5312.51	Col15a1		-1.74964	4.42174e-14	3.89798e-12	14364.2	15835	8141.89	4160.28	2906.88	4334.75	Col5a1
0.884662	0.000207377	0.00209401	49637.3	29513.3	49720.7	86750.7	96118.5	55073.2	Col4a1		0.287915	0.00526021	0.0442601	18551.6	20046.1	18417.5	25637.2	18515.9	25458.9	Col4a1		-2.02257	3.92598e-19	7.64005e-17	16628.9	22103.4	11455	4754.93	3133.08	4464.07	Col5a2
0.852532	0.00598471	0.0337818	129.08	223.451	157.208	327.462	414.4	178.24	Col7a1		0.238294	0.325063	0.618929	95.9092	101.518	83.1052	116.509	80.7749	135.054	Col20a1		-1.20344	1.21218e-08	3.81532e-07	5137.43	4662.68	2671.82	1914.31	1710.59	1791	Col5a3
0.698717	0.00122562	0.00953686	35789.9	25648.4	38110.5	58271.2	65560.1	37745.7	Col4a2		0.190313	0.0572587	0.226977	17090.1	17728.8	17871	21944.6	16118.2	22058.1	Col4a2		-1.49375	5.49653e-11	2.74039e-09	19158.8	19600.6	10356.2	6360.86	4575.83	6503.96	Col6a1
0.604387	0.00338821	0.0214302	218.026	204.535	200.976	381.904	320.574	244.496	Col4a6		0.188036	0.211766	0.497385	271.286	314.944	294.853	378.916	277.088	348.706	Col4a3		-1.59947	6.48315e-13	4.77779e-11	19299.7	18994.6	10625.7	6048.98	4203.33	5891.5	Col6a2
0.557191	0.0317643	0.120611	3893.02	2136.38	3463.94	5747.25	5225.24	2997.41	Col5a3		0.168949	0.0351739	0.165631	3386.05	3038.33	3064.65	3290.59	3596.02	3782.63	Col4a5		-1.66055	2.34836e-10	1.06785e-08	8764.79	9046.27	4045.99	2484.53	1745.48	2684.06	Col6a3
0.545147	0.423981	0.659672	17.3553	9.45825	5.35937	23.5643	13.4038	9.33191	Col9a1		0.165893	0.371343	0.659708	292.295	235.009	250.454	221.472	271.976	379.702	Col11a2		0.140909	0.598474	0.77865	701.648	430.585	286.979	488.76	579.575	497.771	Col6a6
0.500519	0.00027426	0.002658	3882.17	4019.76	4040.97	5237.77	6613.65	5047.63	Col4a5		0.149342	0.427538	0.707525	154.368	131.094	129.781	153.246	165.64	141.696	Col7a1		-0.690172	0.0135022	0.0604708	292.716	369.785	158.878	169.902	182.313	156.163	Col7a1
0.468163	0.322501	0.569263	23.8636	50.8381	22.3307	65.8175	37.9774	28.9289	Col9a3		0.105652	0.367176	0.655693	646.702	793.755	662.565	840.753	691.188	733.943	Col4a4		-1.90977	3.40817e-18	5.87439e-16	15638.9	22491.1	14410.5	5646.34	3233.24	5103.37	Col8a1
0.368293	0.352238	0.59696	174.638	86.3065	118.799	177.951	241.268	71.8557	Col28a1		0.05491	0.826458	0.938627	77.6408	65.5468	81.9668	72.4244	77.7075	83.0252	Col28a1		-3.19918	3.80031e-08	1.05326e-06	1341.56	1494.09	438.371	158.265	79.9026	118.343	Col8a2
0.296613	0.228383	0.463009	143.181	173.795	162.568	241.331	209.993	137.179	Col20a1		-0.021405	0.956419	0.986369	23.749	47.9611	44.3987	51.4319	28.6291	34.3171	Col25a1		-3.55561	2.27317e-25	1.08262e-22	800.431	661.825	285.316	64.0042	37.1378	47.581	Col9a2
0.146784	0.331711	0.578276	1108.57	897.352	1031.68	1175.78	1221.98	966.786	Col4a4		-0.062775	0.742552	0.898729	163.502	187.847	152.549	140.65	193.246	149.445	Col23a1
0.0342384	0.893087	0.952352	571.641	403.158	527.898	562.293	657.902	320.085	Col4a3		-0.108081	0.787589	0.920376	30.1429	28.7766	33.0144	27.2904	21.4718	36.5311	Col9a3
0.02214	0.967597	0.984531	16.2706	13.0051	18.7578	21.9392	15.6377	11.1983	Col17a1		-0.154009	0.0508109	0.210833	1837.8	1832.11	1787.33	1726.64	1554.15	1625.08	Col5a3
-0.116684	0.740678	0.87432	48.8119	44.9267	72.3515	37.3778	53.6151	63.457	Col25a1		-0.156448	0.0238523	0.12807	4449.28	4441.19	4846.28	4131.34	4187	4001.82	Col4a3bp
-0.194933	0.336957	0.583314	165.96	170.249	138.45	142.198	141.857	129.714	Col13a1		-0.407636	0.000475591	0.00748663	673.192	611.503	597.674	440.844	526.57	451.657	Col6a6
-0.263671	0.146355	0.349379	202.84	230.545	202.763	188.514	166.43	173.574	Col23a1		-0.408593	0.0729539	0.264621	115.091	192.644	137.75	125.956	102.247	108.486	Col13a1
-0.292006	0.16861	0.383085	347.107	494.194	480.557	448.534	316.106	313.552	Col11a2
-0.302245	0.00633353	0.0353909	5254.32	5672.59	5297.74	4283.83	4722.6	4152.7	Col4a3bp
-0.765091	0.00411077	0.0250489	878.613	846.513	978.085	784.935	482.536	321.951	Col6a6
	Figure 9B-lane 1											Figure 9B-lane 2											Figure 9B-lane 3
log2FoldChange	pvalue	padj	2W-BCS-3	2W-BCS-2	2W-BCS-1	2W-BCT-3	2W-BCT-2	2W-BCT-1	Gene.name		log2FoldChange	pvalue	padj	2W-BFS-3	2W-BFS-2	2W-BFS-1	2W-BFT-3	2W-BFT-2	2W-BFT-1	Gene.name		log2FoldChange	pvalue	padj	2W-BCT-3	2W-BCT-2	2W-BCT-1	2W-BFT-3	2W-BFT-2	2W-BFT-1	Gene.name
4.15824	0.000489708	0.0082437	8.25546	2.57729	6.9624	26.2123	265.104	27.4977	Col11a1		0.516057	0.500624	NA	4.9362	2.60337	14.8915	15.2355	14.797	4.84249	Col11a1		-3.41848	0.002981	0.0118904	31.9255	322.213	33.6516	15.7943	15.3629	5.01783	Col11a1
-0.441615	0.0279765	0.125111	246.288	192.008	172.319	153.997	148.717	144.088	Col11a2		-0.246226	0.311398	0.573191	333.546	143.185	192.171	174.256	166.056	236.313	Col11a2		0.130262	0.494516	0.638994	187.563	180.754	176.334	180.647	172.406	244.87	Col11a2
3.61878	4.7766e-05	0.00168858	63.2918	59.2777	58.3101	213.521	1687.62	321.173	Col12a1		0.365227	0.173712	0.411766	94.4929	96.3247	102.113	177.112	124.131	76.5113	Col12a1		-2.78676	0.00273261	0.0110462	260.06	2051.16	393.05	183.608	128.877	79.2818	Col12a1
0.296967	0.331596	0.581439	48.1568	50.2572	44.3853	52.9707	75.4362	47.296	Col13a1		-0.0273746	0.921398	0.968359	62.7602	67.6876	74.4576	50.4675	73.1631	77.4798	Col13a1		-1.60157	0.000780463	0.00396957	1112.07	2673.32	1047.24	664.346	465.154	462.644	Col14a1
2.11331	9.01464e-12	9.13544e-09	312.331	289.945	314.178	913.061	2199.5	855.728	Col14a1		0.335535	0.0333187	0.151968	361.753	421.746	436.109	640.842	448.021	446.477	Col14a1		-2.14625	2.16039e-10	9.32951e-09	9100.11	16033.4	8882.67	3039.41	2580.11	2064.34	Col15a1
1.39389	1.3154e-09	5.26193e-07	3304.93	3211.3	4106.07	7471.59	13191.6	7258.29	Col15a1		0.34876	0.00607709	0.0520196	1909.6	1770.29	2125.23	2931.88	2485.08	1992.2	Col15a1		-1.4728	0.00778818	0.0260779	850.682	2385.16	802.253	617.95	453.205	383.362	Col16a1
1.80115	0.000659842	0.00995729	309.58	289.945	351.601	698.448	1962.42	655.545	Col16a1		0.598892	0.000325586	0.00744362	310.98	301.991	311.304	596.088	436.512	369.966	Col16a1		-0.717271	0.00132436	0.00612767	1187.23	2099.62	1340.68	1205.3	853.493	753.678	Col18a1
1.66203	5.33458e-14	1.35152e-10	370.12	385.305	442.112	974.769	1727.49	1095.51	Col18a1		0.528133	0.126093	0.343243	450.604	874.732	563.75	1162.66	822.057	727.342	Col18a1		-2.17502	0.00215218	0.00911858	8818.76	27478.5	7660.44	4571.45	3070.87	2091.43	Col1a1
2.43818	0.000344204	0.00641994	1495.61	2789.92	2376.79	7240.6	22608.2	6259.57	Col1a1		0.798102	0.0153033	0.0922527	1983.65	1731.24	1682.03	4409.72	2957.76	2018.35	Col1a1		-2.13273	0.000707061	0.00364865	10843.4	32487.2	10091.4	5175.58	3790.36	3215.43	Col1a2
2.23549	0.000247628	0.00514235	2615.6	3161.05	3540.38	8902.89	26729.2	8246.01	Col1a2		0.661859	1.39791e-06	0.000154012	2293.22	2488.82	2642.89	4992.48	3650.76	3103.07	Col1a2		-0.429718	0.0475042	0.111452	108.414	110.024	99.6086	82.9198	80.2283	73.2604	Col20a1
0.170771	0.460215	0.689592	74.2991	77.3187	80.0676	89.0125	90.5235	81.3931	Col20a1		-0.155228	0.531893	0.754702	80.3895	72.8943	96.4403	79.9863	77.2734	70.7003	Col20a1		-2.00805	0.0227471	0.0619403	69.8371	516.065	113.069	80.9456	49.5026	43.1534	Col22a1
3.21336	0.000374725	0.00682179	17.8868	16.7524	26.9793	57.3394	424.598	92.3922	Col22a1		0.756606	0.0330967	0.151441	31.7327	28.6371	36.8742	78.0818	47.6793	41.6454	Col22a1		-2.90834	8.86882e-09	2.43244e-07	71.1673	134.91	43.074	17.7685	9.38842	6.0214	Col26a1
-0.571833	0.0303477	0.131317	104.569	91.4938	91.3815	55.155	56.0383	83.593	Col23a1		-0.228964	0.312421	0.574329	95.9032	122.358	120.55	83.7951	106.867	94.9128	Col23a1		-0.658171	0.00407766	0.0154085	354.506	639.187	344.592	296.142	280.799	268.956	Col27a1
-0.341353	0.564285	0.767736	5.50364	21.907	17.406	10.9218	12.9319	12.099	Col25a1		0.201999	0.72757	NA	10.5776	7.81011	24.8192	14.2833	24.6617	13.559	Col25a1		-2.89813	6.04768e-07	9.73432e-06	20395.8	49471.5	17051.9	5312.79	3490.79	2856.15	Col3a1
2.43174	1.16585e-06	0.000124804	9.63137	18.041	10.4436	58.4315	110.999	35.197	Col26a1		0.116788	0.864176	NA	7.05171	13.0168	10.6368	17.1399	9.04263	5.81098	Col26a1		-1.89823	4.05829e-29	3.23344e-26	37558.4	53128.5	32547.8	11912.8	11383	9763.7	Col4a1
0.67395	0.00746641	0.0509405	244.912	215.204	227.148	291.066	525.898	281.576	Col27a1		0.0479109	0.763509	0.896589	232.001	320.214	253.865	285.665	270.457	259.557	Col27a1		-1.45898	1.23527e-17	2.55636e-15	30107.1	43663.8	28419.4	13466.6	13326.4	10376.9	Col4a2
1.19547	0.000184652	0.00426551	35.7736	33.5048	27.8496	66.0768	93.7564	61.5948	Col28a1		0.250602	0.529481	NA	23.9758	52.0674	24.1101	43.802	30.4161	35.8344	Col28a1		-1.61096	8.32873e-20	2.32839e-17	391.088	382.464	378.244	124.38	101.566	152.542	Col4a3
2.85277	9.3703e-05	0.00273393	6.87955	3.86594	4.3515	12.5601	71.1256	25.2979	Col2a1		1.38921	0.0746164	NA	6.34654	2.60337	4.96384	17.1399	17.2632	4.84249	Col2a1		-0.193195	0.0770499	0.162234	1957.43	1651.67	1787.57	1454.06	1650.65	1620.76	Col4a3bp
2.31349	1.44403e-05	0.000736603	4192.4	4470.31	5696.98	16745.8	40703.2	13933.6	Col3a1		0.83224	0.0063023	0.053199	2061.21	1785.91	2463.48	5124.83	3362.21	2756.34	Col3a1		-1.17984	6.3972e-16	1.0093e-13	683.073	796.364	624.573	294.168	287.627	347.234	Col4a4
1.29547	7.03221e-11	4.64768e-08	13195	12020.5	15988.3	30837.1	43712.1	26595.8	Col4a1		0.0128032	0.891512	0.955033	11040.2	9866.77	10671.5	11491.4	10963.8	9422.51	Col4a1		-0.672019	3.41694e-06	4.12657e-05	2061.86	2677.25	1871.03	1299.08	1357.05	1491.3	Col4a5
1.19662	6.34074e-11	4.38116e-08	11341.6	11694.5	13551.4	24719.3	35924.9	23222.3	Col4a2		0.126327	0.22462	0.477801	11593.7	10494.2	10738.9	12990.1	12835.6	10014.3	Col4a2		-0.16555	0.544333	0.681807	97.1068	206.95	156.143	142.148	116.929	147.524	Col4a6
1.2459	2.57376e-12	3.26031e-09	119.704	123.71	152.302	321.1	314.677	309.074	Col4a3		-0.125501	0.608097	0.80576	93.7877	140.582	165.225	119.979	97.8248	147.212	Col4a3		-1.61542	0.000169753	0.00111318	4381.78	9289.17	4195.68	2299.05	1916.94	1614.74	Col5a1
0.0800081	0.536508	0.747564	1296.11	1497.41	1397.7	1607.14	1358.93	1460.68	Col4a3bp		-0.22747	0.0174026	0.100143	1799.6	1853.6	1693.38	1402.62	1589.86	1564.12	Col4a3bp		-2.35905	3.02599e-05	0.000261918	3100.77	9418.84	3157.86	1286.24	912.384	857.046	Col5a2
0.994567	2.60018e-08	5.89929e-06	242.16	287.368	333.325	560.834	655.217	510.357	Col4a4		-0.171246	0.276383	0.536559	285.594	343.645	380.797	283.761	277.033	335.1	Col4a4		-1.37873	2.33224e-23	1.00444e-20	2718.99	3488.02	2472.72	1113.5	1067.72	1156.11	Col5a3
0.678814	3.18564e-05	0.00127099	1108.98	1087.62	1189.7	1692.88	2202.74	1528.87	Col4a5		-0.0578387	0.553205	0.768641	1360.98	1439.66	1370.73	1253.12	1307.07	1439.19	Col4a5		-1.43911	0.000194735	0.00124573	6971.74	13826.3	6634.74	3893.28	3177.55	3045.82	Col6a1
0.94741	0.00327838	0.0284275	49.5327	77.3187	67.0131	79.729	170.27	127.589	Col4a6		0.153492	0.49618	0.728871	91.6722	153.599	118.423	137.119	112.622	142.369	Col4a6		-1.57493	9.65774e-05	0.000696822	6536.09	13150.5	6373.61	3509.29	2848.11	2389.49	Col6a2
1.55652	1.40282e-08	3.55405e-06	1430.95	1715.19	1838.94	3597.64	7642.77	3428.41	Col5a1		0.31627	0.00969008	0.069945	1506.95	1400.61	1596.94	2217.71	1846.34	1558.31	Col5a1		-1.76597	1.30077e-17	2.60473e-15	2903.23	4530.63	2505.02	1156.93	938.842	825.935	Col6a3
2.2843	2.81811e-05	0.00116854	909.476	787.362	946.016	2545.87	7749.45	2580.38	Col5a2		0.393928	0.00526461	0.0474764	762.995	744.564	733.939	1240.74	878.779	827.097	Col5a2		0.165098	0.499054	0.643192	280.014	157.177	321.709	235.927	301.283	315.12	Col6a6
0.69003	1.76703e-05	0.000836778	1362.15	1503.85	1546.52	2232.41	2869.81	2020.53	Col5a3		-0.307905	0.00642132	0.0537323	1502.01	1137.67	1316.84	1074.1	1028.39	1115.71	Col5a3		0.168265	0.626968	0.75124	56.5348	158.487	76.7256	97.727	103.273	123.439	Col7a1
1.26967	4.80645e-07	6.19176e-05	3110.93	2990.95	3237.52	5724.11	11375.8	5421.44	Col6a1		0.290497	0.0053056	0.0477168	2706.45	2543.49	2715.93	3755.55	3060.52	2939.39	Col6a1		-2.68272	7.63709e-06	8.24505e-05	3095.45	9765.94	2972.11	1047.36	756.195	662.354	Col8a1
1.26736	5.71577e-07	7.12176e-05	2998.11	2778.32	3109.58	5366.42	10819.7	5208.06	Col6a2		0.367919	0.00329723	0.0350863	2165.58	1999.39	2357.82	3385.13	2743.2	2305.99	Col6a2		-2.75183	0.00898888	0.0293042	123.711	1265.28	209.986	128.328	70.8399	38.1355	Col8a2
1.4301	3.99785e-10	1.8991e-07	839.305	999.989	1185.35	2383.68	3727.63	2046.93	Col6a3		0.263989	0.0458622	0.185745	789.791	700.306	842.434	1116	904.263	797.073	Col6a3		-3.0905	0.00154734	0.00696129	59.1953	436.166	64.611	32.5757	17.0699	16.0571	Col9a2
-0.660537	0.0139794	0.0787332	250.416	380.15	353.342	229.904	129.319	262.878	Col6a6		-0.377195	0.0303152	0.143121	277.837	406.126	394.271	227.58	290.186	304.108	Col6a6
0.177454	0.643985	0.81811	72.9232	55.4117	80.9379	46.4176	130.397	62.6947	Col7a1		-0.158711	0.493501	0.727192	143.15	98.928	101.404	94.2695	99.4689	119.125	Col7a1
2.96658	2.98115e-07	4.43527e-05	506.335	534.788	622.264	2541.5	8035.03	2428.6	Col8a1		0.617236	0.000271833	0.00661399	408.294	606.585	548.859	1010.3	728.343	639.208	Col8a1
3.57303	0.000398035	0.0071306	33.0218	25.7729	51.3477	101.573	1041.02	171.586	Col8a2		0.816044	0.0341505	0.154384	31.0275	59.8775	43.9654	123.788	68.2307	36.8029	Col8a2
3.82637	0.000311903	0.00603211	19.2627	6.44323	6.9624	48.6019	358.861	52.7956	Col9a2		1.28917	0.0278861	NA	8.46205	7.81011	9.21856	31.4232	16.4411	15.496	Col9a2
0.530506	0.423569	0.660561	13.7591	12.8865	2.6109	12.5601	14.0096	14.2988	Col9a3		-0.292316	0.500829	NA	27.5017	28.6371	21.9827	22.8532	19.7294	20.3384	Col9a3
	Figure 9C-lane 1											Figure 9C-lane 2											Figure 9C-lane 3
log2FoldChange	pvalue	padj	1W-PBC-Sham-3	1W-PBC-Sham-2	1W-PBC-Sham-1	1W-PBC-TAC-3	1W-PBC-TAC-2	1W-PBC-TAC-1	Gene.name		log2FoldChange	pvalue	padj	1W-PBF-Sham-3	1W-PBF-Sham-2	1W-PBF-Sham-1	1W-PBF-TAC-3	1W-PBF-TAC-2	1W-PBF-TAC-1	Gene.name		log2FoldChange	pvalue	padj	1W-PBC-TAC-3	1W-PBC-TAC-2	1W-PBC-TAC-1	1W-PBF-TAC-3	1W-PBF-TAC-2	1W-PBF-TAC-1	Gene.name
2.60711	3.09422e-08	3.43547e-06	10.5186	13.6207	12.1691	72.8086	38.8494	108.493	Col9a2		3.02291	0.00166899	0.0299125	7.42278	14.4178	16.1097	26.4497	51.4077	231.015	Col9a2		-0.229091	0.739853	0.916344	8.9508	31.6196	81.0195	15.633	18.4316	70.4049	Col11a1
2.27795	0.00191803	0.0251594	9.46671	4.54024	8.51838	7.99119	28.1658	72.8569	Col11a1		2.53096	0.00210754	0.0348836	43.4763	60.5548	46.1812	90.0942	155.251	623.423	Col8a2		-0.284534	0.238402	0.595178	189.956	237.692	130.336	145.04	174.558	137.51	Col11a2
2.20071	0.000539388	0.00948445	62.0595	54.4829	69.3639	126.971	189.391	537.716	Col12a1		2.4131	1.00625e-05	0.000632113	512.172	535.381	421	1698.57	1445.59	4678.31	Col8a1		0.119213	0.878849	0.965835	142.218	212.614	597.959	244.918	185.401	605.042	Col12a1
1.77256	0.000155458	0.00358523	6225.94	6411.96	5216.9	14468.5	13251.5	33282.1	Col3a1		2.37917	2.32803e-07	2.54425e-05	3262.84	3354.54	2625.88	9166.47	13227.2	25694.3	Col3a1		-0.107838	0.783316	0.934948	874.195	1144.85	1745.44	888.477	994.224	1611.61	Col14a1
1.69966	1.01888e-06	6.09135e-05	715.263	775.246	692.422	1813.11	1725.88	3550.98	Col8a1		2.21788	0.00102939	0.021555	8.48318	10.5731	2.14796	14.8779	17.4786	67.5112	Col11a1		-0.613394	0.163873	0.492675	5775.26	4775.64	6568.75	2403.14	2741.98	6046.02	Col15a1
1.6583	0.000393219	0.00738506	3985.48	3986.33	3221.16	8758.35	7369.73	19201.8	Col1a1		2.19625	8.20288e-05	0.00320797	5.30199	13.4566	5.3699	20.6638	44.2106	47.4688	Col26a1		-0.0248799	0.945673	0.983937	749.878	826.47	1210.01	655.719	784.971	1299.19	Col16a1
1.30954	0.00121759	0.0178887	5351.85	5078.26	4568.28	9403.86	8535.21	19235.8	Col1a2		2.10292	5.13532e-05	0.0022086	2391.2	2724.97	2330.54	5701.56	8151.21	18137.3	Col1a1		-0.00935553	0.953571	0.986154	1306.82	1193.91	1827.34	1218.51	1566.69	1519.21	Col18a1
1.28997	0.000363936	0.0069926	1243.29	994.313	967.444	1855.73	2139.63	3841.62	Col5a2		1.95969	3.84913e-05	0.00179057	3323.28	3752.47	2973.85	7512.54	10279.5	21299.8	Col1a2		-0.235346	0.702048	0.899894	9810.08	8273.42	21353.1	5990.93	8595.65	18914.7	Col1a1
1.1688	0.0597659	0.257555	10.5186	13.6207	26.772	43.5076	9.71235	60.1861	Col26a1		1.78889	9.47303e-05	0.00355651	839.835	909.283	774.34	1736.59	2159.12	4824.94	Col5a2		-0.0196027	0.971191	0.991891	10533.1	9581.82	21390.9	7893.81	10840	22212.8	Col1a2
1.15099	1.12821e-08	1.37007e-06	474.387	486.941	557.345	780.473	1019.8	1569.59	Col14a1		1.7664	0.000887828	0.0192737	100.738	93.2351	96.6583	233.088	175.814	580.174	Col12a1		0.082403	0.732225	0.913735	106.415	86.136	114.484	99.0092	101.916	125.409	Col20a1
1.11157	5.49039e-10	9.58906e-08	510.15	748.005	535.441	1166.71	1063.5	1643.24	Col18a1		1.51065	6.09445e-05	0.00253585	46.6575	29.7968	18.2577	58.6852	78.1397	133.967	Col22a1		1.33898	0.000440532	0.0101764	31.8251	28.3486	51.0775	61.6636	82.4002	139.71	Col22a1
1.01729	3.24382e-09	4.30956e-07	410.224	421.107	401.581	669.484	736.196	1088.1	Col16a1		1.27764	0.000333492	0.00925427	409.313	607.47	357.636	845.563	942.818	1545.37	Col14a1		-0.115902	0.833509	0.951914	48.7322	10.9033	66.9292	21.7125	46.6212	49.5035	Col26a1
0.952387	0.0203993	0.129961	59.9558	32.9168	60.8455	55.9383	72.8426	167.888	Col8a2		1.14926	0.0011409	0.0230142	1405.03	1441.78	1338.18	2115.15	2586.84	4581.26	Col5a1		-0.218697	0.395428	0.728236	288.415	376.164	515.179	227.548	311.169	477.433	Col27a1
0.87139	0.0019896	0.0259231	1838.65	2098.73	1777.91	3120.12	2572.8	4761.83	Col5a1		1.14261	0.000238376	0.00720364	820.747	931.39	842.001	1506.81	1461.01	2760.57	Col6a3		-0.4348	0.474793	0.779359	16205.9	14876.5	37011	9631.69	13948.4	26795.7	Col3a1
0.810015	0.0025063	0.0306273	63.1114	64.6984	94.919	101.222	130.145	157.593	Col4a6		1.13198	8.29423e-16	6.30204e-13	627.755	742.036	499.401	1159.65	1485.68	1456.76	Col18a1		-0.542497	0.102692	0.387044	23417.3	20053.3	24852.7	12469.1	11875.4	22565.9	Col4a1
0.70286	0.0131325	0.0977643	1831.28	1264.46	1153.63	2101.68	1921.1	2894.48	Col6a3		1.10839	0.000472494	0.0121013	382.803	429.651	399.521	624.047	744.384	1245.79	Col16a1		-0.42321	0.0106273	0.0989995	20035.9	17327.5	20548.1	11345.2	12393.6	19452.7	Col4a2
0.614976	0.11687	0.386673	33.6594	51.0777	24.3382	58.6021	36.9069	71.273	Col28a1		0.964832	0.00180866	0.0314026	2520.56	2690.36	2230.66	3604.6	4087.94	6833.39	Col6a2		-0.367382	0.103058	0.387314	181.005	182.085	133.858	105.957	133.358	146.31	Col4a3
0.582275	4.07615e-07	2.75477e-05	3981.28	3897.8	3510.79	5693.28	4790.13	6568.21	Col6a2		0.882901	0.0536963	0.280911	2065.65	1928.14	1799.99	2287.07	2600.2	5797.52	Col15a1		-0.156265	0.136401	0.451846	1735.46	1868.82	1526.16	1552.01	1530.91	1518.11	Col4a3bp
0.531385	1.10539e-05	0.000434991	4150.63	4190.64	3895.33	5656.88	4938.73	7087.71	Col6a1		0.845355	0.00137879	0.0264584	3045.46	3171.92	2881.49	4031.1	4968.04	7350.28	Col6a1		-0.182142	0.253591	0.610576	415.715	424.138	378.678	310.055	337.19	427.93	Col4a4
0.47701	0.415054	0.724736	15.7779	11.3506	9.73529	10.6549	19.4247	21.3819	Col9a3		0.689737	0.0256509	0.182391	32.8723	50.9429	40.8113	71.0835	61.6893	68.566	Col28a1		-0.0178802	0.901464	0.972741	1425.17	1433.78	1760.41	1309.7	1409.48	1847.03	Col4a5
0.470142	0.000247199	0.00512594	3540.55	4219.02	3299.05	5156.09	4254.01	5906.95	Col15a1		0.560674	0.0862667	0.361944	9709	10546.1	10095.4	11866.8	11261.4	21638.4	Col4a1		0.236585	0.421292	0.746651	113.377	146.104	175.249	97.2722	226.601	190.313	Col4a6
0.431317	0.431323	0.736858	17.8816	14.7558	10.9522	20.4219	26.2233	12.6708	Col25a1		0.367432	0.159778	0.489989	10382.3	11055.6	10500.3	10797.3	11752.8	18653.1	Col4a2		-0.263791	0.51222	0.801341	3494.79	2888.28	5295.33	2222.5	2727.88	4777.63	Col5a1
0.392851	0.083016	0.314348	300.831	198.636	305.445	257.494	335.076	463.275	Col27a1		0.33258	0.228995	0.585257	128.308	164.363	94.5103	92.5739	214.884	182.491	Col4a6		0.0612969	0.907205	0.975178	2078.58	2402	4272.02	1824.72	2276.85	5031.75	Col5a2
0.385292	0.00350314	0.0393161	13770.9	19226.8	13797.3	20906.7	17862.9	22348.9	Col4a1		0.2984	0.158064	0.487032	248.133	274.899	263.125	216.557	295.08	457.81	Col27a1		0.262641	0.104077	0.388704	1300.85	983.477	1414.32	1188.11	1521.15	1732.62	Col5a3
0.32371	0.00990943	0.0807999	12266.8	16832.9	12290.8	17887.8	15434.9	18477.9	Col4a2		0.249547	0.282419	0.63937	82.711	110.537	114.916	100.839	126.463	140.297	Col4a3		-0.205718	0.25867	0.615045	6336.17	5544.33	7881.79	4235.68	5238.92	7665.34	Col6a1
0.16244	0.150644	0.446192	1205.43	1180.46	1309.4	1272.38	1277.17	1583.05	Col4a5		0.239437	0.315101	0.667075	95.4358	92.274	75.1786	94.227	96.6465	120.254	Col20a1		-0.324151	0.283711	0.637763	6376.95	5377.5	7304.09	3787.54	4310.83	7126.3	Col6a2
0.0760635	0.860797	0.952263	19.9853	36.3219	38.9411	28.4131	25.2521	45.9315	Col22a1		0.193033	0.123836	0.42927	1320.19	1187.07	1299.52	1246.44	1336.6	1771.11	Col4a5		-0.364963	0.294985	0.647053	2354.06	2156.67	3218.77	1583.28	1540.67	2878.9	Col6a3
0.0654609	0.653431	0.864585	1201.22	953.451	1008.82	1161.39	876.054	1271.83	Col5a3		0.154723	0.78364	0.933034	13.7852	22.1073	9.66583	21.4904	12.3379	16.8778	Col9a3		-0.127051	0.397316	0.729331	315.267	366.351	314.391	324.82	293.822	291.52	Col6a6
-0.00456196	0.974206	0.993634	316.609	381.38	395.496	371.146	377.81	340.527	Col4a4		0.0209546	0.893676	0.972017	342.508	359.484	306.084	295.079	319.756	410.341	Col4a4		0.41328	0.116746	0.414784	65.6392	89.407	103.036	114.642	96.495	133.109	Col7a1
-0.00881724	0.968271	0.991525	119.912	178.204	148.463	161.6	162.196	120.372	Col4a3		-0.0176641	0.887109	0.969422	1376.4	1436.01	1470.28	1130.72	1442.5	1661.41	Col5a3		0.0484162	0.936387	0.98241	2030.84	1937.52	3948.82	1784.77	1524.4	4878.84	Col8a1
-0.0224566	0.818668	0.936791	1555.7	1580	1519.92	1549.4	1664.7	1372.4	Col4a3bp		-0.172075	0.225602	0.581066	332.965	308.541	337.23	309.131	278.63	279.538	Col6a6		1.45495	0.109839	0.401653	62.6556	81.7747	186.697	94.6667	163.716	650.145	Col8a2
-0.116653	0.693247	0.883917	106.238	82.8594	60.8455	58.6021	79.6413	92.655	Col7a1		-0.178148	0.0402181	0.238558	1607.56	1680.15	1673.26	1477.05	1451.75	1455.71	Col4a3bp		0.391472	0.679282	0.889089	81.5518	43.6132	120.649	27.7921	54.2107	240.917	Col9a2
-0.214909	0.402139	0.717006	135.69	95.3451	87.6176	95.0064	76.7275	102.95	Col20a1		-0.222642	0.325703	0.678271	137.852	103.808	141.765	109.105	91.5057	127.638	Col7a1
-0.27487	0.354249	0.676381	58.904	55.618	79.0992	54.1625	46.6193	58.6023	Col13a1		-0.319687	0.155568	0.482489	115.583	100.925	119.212	86.788	95.6184	86.4987	Col23a1
-0.337058	0.194669	0.507972	277.69	196.365	153.331	169.591	211.729	117.205	Col11a2		-0.340361	0.620148	0.861715	10.604	17.3014	15.0357	14.8779	2.05631	16.8778	Col25a1
-0.36793	0.128161	0.406308	91.5115	93.075	102.221	67.4812	84.4974	70.4811	Col23a1		-0.406102	0.0376078	0.229406	157.999	216.267	201.908	138.034	165.533	131.858	Col11a2
-0.423063	0.0125759	0.094663	309.246	429.053	456.342	281.468	326.335	282.716	Col6a6		-0.711688	0.0159148	0.136672	72.107	74.9726	85.9184	46.2869	35.9854	60.1271	Col13a1
	1W-TAC					2W-TAC					1W-TAC with 1% propionate
Gene.name	Control	BCAA-free	T/T		Gene.name	control	BCAA-free			Gene.name	control	BCAA-free
Col11a1	4.10597	0.883829	-3.50599		Col11a1	4.15824	0.516057	-3.41848		Col9a2	2.60711	3.02291	0.391472
Col9a2	3.88465	1.05778	-3.55561		Col12a1	3.61878	0.365227	-2.78676		Col11a1	2.27795	2.21788	-0.229091
Col8a2	3.54096	0.675119	-3.19918		Col11a2	3.57303	0.816044	0.130262		Col12a1	2.20071	1.7664	0.119213
Col12a1	3.28908	1.40062	-2.49432		Col1a2	3.21336	0.756606	-2.13273		Col3a1	1.77256	2.37917	-0.4348
Col26a1	2.82788	1.13629	-2.74126		Col15a1	2.85277	1.38921	-2.14625		Col8a1	1.69966	2.4131	0.0484162
Col8a1	2.62216	1.24602	-1.90977		Col26a1	2.43818	0.798102	-2.90834		Col1a1	1.6583	2.10292	-0.235346
Col1a1	2.52797	1.19302	-2.4351		Col18a1	2.43174	0.116788	-0.717271		Col1a2	1.30954	1.95969	-0.0196027
Col5a2	2.42623	1.16564	-2.02257		Col4a1	2.31349	0.83224	-1.89823		Col5a2	1.28997	1.78889	0.0612969
Col3a1	2.34484	1.57475	-2.35798		Col4a5	2.2843	0.393928	-0.672019		Col26a1	1.1688	2.19625	-0.115902
Col1a2	2.27141	1.04143	-2.11252		Col3a1	2.23549	0.661859	-2.89813		Col14a1	1.15099	1.27764	-0.107838
Col16a1	2.09515	0.771752	-1.75515		Col22a1	2.11331	0.335535	-2.00805		Col18a1	1.11157	1.13198	-0.00935553
Col14a1	1.85863	0.933406	-1.54065		Col1a1	1.66203	0.528133	-2.17502		Col16a1	1.01729	1.10839	-0.0248799
Col22a1	1.79255	0.750941	-1.14205		Col5a3	1.55652	0.31627	-1.37873		Col8a2	0.952387	2.53096	1.45495
Col5a1	1.63056	0.598998	-1.74964		Col7a1	1.4301	0.263989	0.168265		Col5a1	0.87139	1.14926	-0.263791
Col6a3	1.40425	0.568958	-1.66055		Col8a1	1.39389	0.34876	-2.68272		Col4a6	0.810015	0.33258	0.236585
Col18a1	1.35913	0.953896	-1.08158		Col6a1	1.29547	0.0128032	-1.43911		Col6a3	0.70286	1.14261	-0.364963
Col6a2	1.28845	0.607097	-1.59947		Col4a3	1.2459	-0.125501	-1.61096		Col6a2	0.582275	0.964832	-0.324151
Col27a1	1.21983	0.491489	-0.976334		Col6a2	1.19662	0.126327	-1.57493		Col6a1	0.531385	0.845355	-0.205718
Col6a1	1.21283	0.493452	-1.49375		Col6a3	1.19547	0.250602	-1.76597		Col15a1	0.470142	0.882901	-0.613394
Col15a1	1.19178	0.431573	-1.90914		Col4a6	0.94741	0.153492	-0.16555		Col27a1	0.392851	0.2984	-0.218697
Col4a1	0.884662	0.287915	-1.4665		Col27a1	0.69003	-0.307905	-0.658171		Col4a1	0.385292	0.560674	-0.542497
Col7a1	0.852532	0.149342	-0.690172		Col4a4	0.678814	-0.0578387	-1.17984		Col4a2	0.32371	0.367432	-0.42321
Col4a2	0.698717	0.190313	-1.11959		Col5a1	0.67395	0.0479109	-1.61542		Col4a5	0.16244	0.193033	-0.0178802
Col4a6	0.604387	0.585654	-0.0820427		Col6a6	0.530506	-0.292316	0.165098		Col22a1	0.0760635	1.51065	1.33898
Col5a3	0.557191	-0.154009	-1.20344		Col8a2	0.296967	-0.0273746	-2.75183		Col5a3	0.0654609	-0.0176641	0.262641
Col4a5	0.500519	0.168949	-0.356967		Col4a3bp	0.177454	-0.158711	-0.193195		Col4a4	-0.00456196	0.0209546	-0.182142
Col20a1	0.296613	0.238294	-0.520135		Col5a2	0.170771	-0.155228	-2.35905		Col4a3	-0.00881724	0.249547	-0.367382
Col4a4	0.146784	0.105652	-0.263331		Col4a2	0.0800081	-0.22747	-1.45898		Col4a3bp	-0.0224566	-0.178148	-0.156265
Col4a3	0.0342384	0.188036	-0.309093		Col16a1	-0.341353	0.201999	-1.4728		Col7a1	-0.116653	-0.222642	0.41328
Col11a2	-0.292006	0.165893	-0.00123309		Col9a2	-0.441615	-0.246226	-3.0905		Col20a1	-0.214909	0.239437	0.082403
Col4a3bp	-0.302245	-0.156448	0.21172		Col14a1	-0.571833	-0.228964	-1.60157		Col11a2	-0.337058	-0.406102	-0.284534
Col6a6	-0.765091	-0.407636	0.140909		Col20a1	-0.660537	-0.377195	-0.429718		Col6a6	-0.423063	-0.172075	-0.127051
Postn	3.16	0.92	-2.75401		Tnc	3.62305	1.10327	-3.03179		Tnc	3.72794	3.63854	-0.842674
Tnc	2.97	0.62	-2.8933		Postn	3.40947	0.89966	-2.86322		Postn	2.40714	2.93535	0.0564724
Fn1	1.37	0.68	-2.14519		Fn1	2.32243	0.293808	-1.81697		Eln	1.85073	1.76485	0.241147
Eln	1.19	0.98	-1.31157		Eln	1.82425	0.325803	-1.65026		Fn1	1.32364	1.37927	-0.0508053
Fbn1	0.92	0.39	-1.60308		Fbn1	1.50548	-0.0398704	-2.30785		Lamc2	0.825918	0.570209	-0.123162
Lamc2	0.75	0.15	-0.303711		Lamc2	0.488058	-0.311271	-0.630999		Fbn1	0.643284	1.04677	-0.126136
Gpc1	-0.05	-0.09	0.0148955		Gpc1	-0.148461	0.107994	0.169831		Gpc1	0.0952105	0.0888137	-0.0211638

## Sheet: Fig10 graph
Fig 10E
Sham-BCAA-control	TAC-BCAA-Control	Sham-0BCAA	TAC-0BCAA
1	10	1	2.5
0.95	11	0.9	2
1	9	1.1	2.5

## Sheet: Fig11 graphs
Fig11A
p values are padj calculated for the RNA-Seq data set from which this gene is extracted
The RNA-Seq data can be found in GEO superseries, accession # GSE229131
Sham	TAC	Sham-0BCAA	TAC-0BCAA	Sham-prop	TAC-prop	Sham-0BCAA-prop	TAC-0BCAA-propo
1.00006	3.49192	1.40777	1.95296	0.208607	3.37285	1	1.45069
0.353068	3.57885	1.76177	1.54317	1	3.04114	1.41002	1.40052
1.01622	1.34756	1	2.11275	0.487323	3.42201	0.759607	4.20018
Fig11D
0.1x BCAA-N	0.1x BCAA-Ch	1x BCAA-N	1x BCAA-Ch	0.1x BCAA-N+TGFb	0.1x BCAA-Ch+TGFb	1x BCAA-N+TGFb	1x BCAA-Ch+TGFb
0.1	0	1	0.23	0.2	0	0.8	0.4
0	0	1	0.25	0.15	0	0.75	0.44
0.04	0	1	0.2	0.22	0	0.77	0.38

## Sheet: Fig12 graphs
Fig12A
0.1x BCAA	1x BCAA	0.1x BCAA+TGFb	1x BCAA+TGFb
0.8	1	0.9	1.5
0.86	1	0.95	1.6
0.9	1	0.98	1.7
Fig12B
0.1x BCAA	1x BCAA	0.1x BCAA+TGFb	1x BCAA+TGFb
0.88	1	2.7	1.57
0.89	1	2.5	1.9
0.95	1	2.35	1.65
Fig12C
0.1x BCAA	1x BCAA	0.1x BCAA+TGFb	1x BCAA+TGFb
0.35	1	0.33	1
0.44	1	0.45	1.1
0.4	1	0.44	0.99
Fig12D
0.1x BCAA	1x BCAA	0.1x BCAA+TGFb	1x BCAA+TGFb
5	15	5	22
4	10	7	25
1	12	8	18
5	11	7	27
4	10	6	19
Fig12E
0.1x BCAA	1x BCAA	0.1x BCAA+TGFb	1x BCAA+TGFb
0.9	1	1	1.45
0.87	1	1.1	1.33
1	1	1.15	1.4
0.9	1	0.99	1.45
0.98	1	1.2	1.27

[truncated: 12 more sheets: Fig13 heatmap ,  Fig14 Seahorse, Supp Fig1S, Supp Fig2S, Supp Fig3S, Supp Fig5S, Supp Fig6S-E-F, Supp Fig6S-G-J, Supp Fig10S-G-J, Supp Fig12S-E, Supp Fig13S, Supp Fig16S-D]
